# Supplementary material for: Mammary epithelial cell transcriptome reveals potential roles of lncRNAs in regulating milk synthesis pathways in Jersey and Kashmiri cattle
Source: BMC Genomics. 2022 Mar 4;23:176. doi: 10.1186/s12864-022-08406-x (PMC8896326; doi:10.1186/s12864-022-08406-x)
Supplement: Supplementary file 2 — Additional file 2. [file 12864_2022_8406_MOESM2_ESM.xlsx]

## Sheet: Sheet1
Supplementary File 2. List of identified lncRNAs from Kashmiri and Jersey cattles
Transcript ID	Exon no.	Chromosome no.	Start	End	Length	sense
CUFF.12078.1	2	12	89355019	89355226	207	+
ENSBTAT00000041088	2	2	134259754	134259966	212	+
ENSBTAT00000050858	2	27	4787124	4787336	212	-
CUFF.25929.1	2	18	57092288	57092502	214	-
CUFF.30529.1	2	2	62131436	62131653	217	+
CUFF.10357.1	2	11	105883574	105883796	222	+
CUFF.27541.1	2	19	25104997	25105232	235	+
CUFF.6146.1	2	10	77548995	77549239	244	.
ENSBTAT00000066216	2	25	8995453	8995710	257	-
CUFF.6134.1	2	10	76300499	76300757	258	.
CUFF.17899.1	2	15	47405891	47406153	262	+
CUFF.28734.1	2	19	48862300	48862564	264	-
CUFF.4544.1	2	10	25537440	25537712	272	-
CUFF.16250.1	2	14	65097261	65097540	279	+
CUFF.9128.1	2	11	68428642	68428922	280	.
CUFF.30146.1	2	2	22211302	22211588	286	.
CUFF.28752.1	2	19	48905920	48906208	288	.
CUFF.4636.1	2	10	25136730	25137023	293	.
CUFF.12976.1	2	13	18094940	18095234	294	+
CUFF.4663.1	2	10	24511955	24512253	298	-
CUFF.18024.1	2	15	48527177	48527479	302	.
CUFF.32103.1	2	2	97719178	97719482	304	.
CUFF.4675.1	2	10	24832980	24833284	304	-
CUFF.9213.1	2	11	69349516	69349825	309	.
CUFF.21193.1	2	16	60962711	60963020	309	.
CUFF.5205.1	2	10	22631613	22631923	310	-
CUFF.21010.1	2	16	58892639	58892952	313	.
CUFF.4672.1	2	10	24770444	24770763	319	.
CUFF.25776.1	2	18	54721166	54721490	324	.
CUFF.11319.1	2	12	35665546	35665872	326	.
CUFF.2212.1	2	1	108361900	108362229	329	+
CUFF.13497.1	2	13	45551885	45552218	333	+
CUFF.53233.1	2	4	26887895	26888238	343	.
CUFF.16682.1	2	14	76195520	76195868	348	.
CUFF.20684.1	2	16	55485853	55486207	354	+
CUFF.24164.1	2	18	12378361	12378732	371	.
CUFF.16783.1	2	14	79795352	79795726	374	.
CUFF.10960.1	2	12	22160653	22161036	383	.
CUFF.20882.1	2	16	63736928	63737317	389	.
CUFF.1053.1	2	1	60181827	60182217	390	.
CUFF.9221.1	2	11	69378385	69378783	398	.
CUFF.14345.1	2	13	65872109	65872518	409	.
CUFF.29528.1	2	19	52835128	52835541	413	.
CUFF.16386.1	2	14	66415403	66415824	421	-
CUFF.32829.1	2	2	127255606	127256052	446	.
CUFF.24538.1	2	18	15441798	15442246	448	+
CUFF.12101.1	2	12	91006638	91007107	469	+
CUFF.12890.1	2	13	26057885	26058354	469	.
CUFF.21008.1	2	16	58889534	58890006	472	.
CUFF.29347.1	2	19	61157648	61158121	473	.
CUFF.15512.1	2	14	19031473	19031955	482	.
CUFF.13850.1	2	13	55181390	55181878	488	.
CUFF.24984.1	2	18	36823020	36823514	494	.
CUFF.21229.1	2	16	61015978	61016473	495	.
CUFF.14611.1	2	13	77463286	77463793	507	.
CUFF.9970.1	2	11	99807318	99807834	516	.
CUFF.11065.1	2	12	28703283	28703804	521	.
CUFF.49724.1	2	3	28812119	28812645	526	.
CUFF.1140.1	2	1	67076060	67076600	540	.
CUFF.29837.1	2	2	15562126	15562668	542	.
CUFF.27749.1	2	19	27876269	27876814	545	.
CUFF.22306.1	2	17	17043801	17044349	548	.
CUFF.17694.1	2	15	40539105	40539658	553	.
CUFF.17757.1	2	15	40539105	40539658	553	.
CUFF.12643.1	2	13	17518158	17518718	560	-
CUFF.6200.1	2	10	79685020	79685581	561	-
CUFF.11997.1	2	12	80056130	80056693	563	+
CUFF.19038.1	2	16	3337496	3338059	563	.
CUFF.10336.1	2	11	105523411	105523980	569	.
CUFF.1375.1	2	1	71864476	71865046	570	.
CUFF.19437.1	2	16	21738529	21739099	570	.
CUFF.6873.1	2	10	93103536	93104116	580	+
CUFF.12330.1	2	12	90350318	90350899	581	.
CUFF.50946.1	2	3	68488924	68489507	583	.
CUFF.20837.1	2	16	61531581	61532168	587	.
CUFF.16216.1	2	14	60516102	60516698	596	.
CUFF.1936.1	2	1	93759964	93760561	597	.
CUFF.4307.1	2	10	17199487	17200086	599	-
CUFF.1384.1	2	1	72567973	72568577	604	.
CUFF.10631.1	2	12	18514001	18514611	610	.
CUFF.10267.1	2	11	105538713	105539325	612	.
CUFF.21002.1	2	16	58883938	58884564	626	.
CUFF.11116.1	2	12	30240307	30240935	628	.
CUFF.16251.1	2	14	65386012	65386646	634	.
CUFF.10384.1	2	11	105978786	105979425	639	.
CUFF.23391.1	2	17	65853902	65854541	639	+
CUFF.20317.1	2	16	47817005	47817653	648	.
CUFF.24601.1	2	18	21640148	21640800	652	.
CUFF.26321.1	2	18	64722375	64723030	655	.
CUFF.28614.1	2	19	48048681	48049338	657	.
CUFF.9729.1	2	11	93975177	93975838	661	.
CUFF.14177.1	2	13	65226954	65227617	663	.
CUFF.15874.1	2	14	36230194	36230857	663	.
CUFF.29947.1	2	2	18369426	18370090	664	.
CUFF.3539.1	2	1	157369413	157370084	671	.
CUFF.19702.1	2	16	29898721	29899393	672	.
CUFF.12290.1	2	12	76066521	76067195	674	.
CUFF.23773.1	2	17	74319334	74320008	674	+
CUFF.15520.1	2	14	20686581	20687260	679	-
CUFF.9675.1	2	11	88758788	88759477	689	.
CUFF.6588.1	2	10	86167058	86167758	700	.
CUFF.5660.1	2	10	57944397	57945102	705	.
CUFF.26541.1	2	19	5798799	5799508	709	.
CUFF.19003.1	2	16	2240469	2241183	714	.
CUFF.2822.1	2	1	138122608	138123323	715	.
CUFF.19433.1	2	16	21731377	21732096	719	.
CUFF.56620.1	2	5	49073690	49074411	721	.
CUFF.5307.1	2	10	46467175	46467896	721	.
CUFF.16776.1	2	14	79768490	79769212	722	.
CUFF.12067.1	2	12	88568494	88569217	723	.
CUFF.32904.1	2	2	128328098	128328824	726	.
CUFF.12440.1	2	12	74244766	74245501	735	.
CUFF.12867.1	2	13	25717488	25718231	743	.
CUFF.22984.1	2	17	56533503	56534248	745	.
CUFF.24057.1	2	18	11085053	11085798	745	.
CUFF.26345.1	2	18	64822638	64823383	745	.
CUFF.23975.1	2	18	4938500	4939249	749	.
CUFF.21539.1	2	16	73152175	73152927	752	+
CUFF.3757.1	2	10	8725595	8726354	759	.
CUFF.7331.1	2	11	2521008	2521771	763	.
CUFF.16470.1	2	14	71510255	71511025	770	.
CUFF.12648.1	2	13	17526230	17527004	774	.
CUFF.4595.1	2	10	26335848	26336634	786	.
CUFF.12980.1	2	13	18256390	18257179	789	+
CUFF.8440.1	2	11	37727383	37728175	792	.
CUFF.12005.1	2	12	81193341	81194137	796	.
CUFF.10270.1	2	11	105541713	105542512	799	-
CUFF.23914.1	2	18	4845514	4846315	801	.
CUFF.46039.1	2	28	2908634	2909435	801	.
CUFF.49375.1	2	3	15173567	15174371	804	.
CUFF.25101.1	2	18	45034889	45035693	804	.
CUFF.5082.1	2	10	37285961	37286769	808	-
CUFF.26550.1	2	19	8979928	8980742	814	.
CUFF.19373.1	2	16	25002639	25003462	823	.
CUFF.15130.1	2	14	13404519	13405344	825	.
CUFF.15202.1	2	14	16160649	16161482	833	-
CUFF.4262.1	2	10	17338044	17338881	837	.
CUFF.15282.1	2	14	17661097	17661934	837	.
CUFF.45089.1	2	26	44150105	44150944	839	.
CUFF.15072.1	2	14	10270732	10271573	841	.
CUFF.23623.1	2	17	71481779	71482621	842	.
CUFF.44285.1	2	25	40689125	40689970	845	.
CUFF.15190.1	2	14	16247877	16248727	850	.
CUFF.32814.1	2	2	125600101	125600953	852	+
CUFF.16881.1	2	15	3524423	3525277	854	.
CUFF.1932.1	2	1	91933459	91934319	860	.
CUFF.20408.1	2	16	52406809	52407670	861	.
CUFF.23502.1	2	17	70422109	70422977	868	.
CUFF.3067.1	2	1	143497803	143498683	880	.
CUFF.12614.1	2	13	17218921	17219801	880	.
CUFF.19339.1	2	16	24731526	24732409	883	.
CUFF.25997.1	2	18	57991436	57992321	885	.
CUFF.6870.1	2	10	93096217	93097104	887	+
CUFF.15314.1	2	14	13552872	13553762	890	.
CUFF.10338.1	2	11	105532504	105533397	893	.
CUFF.24098.1	2	18	7555972	7556867	895	.
CUFF.29662.1	2	2	4734580	4735478	898	.
CUFF.24629.1	2	18	23253770	23254669	899	-
CUFF.11924.1	2	12	79882886	79883791	905	.
CUFF.7294.1	2	10	93830986	93831892	906	.
CUFF.1845.1	2	1	88426120	88427027	907	.
CUFF.31260.1	2	2	73845134	73846044	910	.
CUFF.7097.1	2	10	103779901	103780811	910	.
CUFF.1850.1	2	1	88438939	88439857	918	.
CUFF.17646.1	2	15	38460824	38461750	926	.
CUFF.1383.1	2	1	72566559	72567488	929	.
CUFF.9085.1	2	11	62393929	62394858	929	.
CUFF.25246.1	2	18	47233258	47234199	941	.
CUFF.20259.1	2	16	46924008	46924955	947	.
CUFF.9056.1	2	11	63621416	63622375	959	.
CUFF.22479.1	2	17	45352184	45353144	960	.
CUFF.22607.1	2	17	45352184	45353144	960	.
CUFF.20703.1	2	16	56355121	56356085	964	.
CUFF.9851.1	2	11	95614392	95615361	969	.
CUFF.9223.1	2	11	69381304	69382279	975	.
CUFF.18915.1	2	15	84138752	84139749	997	.
CUFF.24042.1	2	18	10947124	10948123	999	.
CUFF.6784.1	2	10	86889608	86890609	1001	.
CUFF.21581.1	2	16	77254014	77255015	1001	.
CUFF.4408.1	2	10	18334789	18335800	1011	.
CUFF.23434.1	2	17	65901432	65902443	1011	-
CUFF.4383.1	2	10	18085744	18086756	1012	.
CUFF.11414.1	2	12	37656024	37657039	1015	.
CUFF.4260.1	2	10	17332194	17333210	1016	.
CUFF.36453.1	2	21	69653404	69654424	1020	.
CUFF.15117.1	2	14	13389803	13390826	1023	.
CUFF.16154.1	2	14	60187061	60188085	1024	.
CUFF.17362.1	2	15	27791813	27792842	1029	.
CUFF.11507.1	2	12	51032995	51034026	1031	.
CUFF.17994.1	2	15	54616037	54617070	1033	-
CUFF.23116.1	2	17	60869555	60870588	1033	.
CUFF.23532.1	2	17	71370408	71371441	1033	.
CUFF.15532.1	2	14	22916900	22917944	1044	.
CUFF.18978.1	2	16	1461360	1462411	1051	.
CUFF.19653.1	2	16	13294435	13295488	1053	.
CUFF.20525.1	2	16	45575703	45576757	1054	.
CUFF.19381.1	2	16	25018870	25019929	1059	.
CUFF.16201.1	2	14	60268011	60269071	1060	.
CUFF.12919.1	2	13	18471124	18472193	1069	.
CUFF.1130.1	2	1	65667426	65668499	1073	.
CUFF.1540.1	2	1	81904251	81905324	1073	.
CUFF.3079.1	2	1	143630758	143631833	1075	.
CUFF.12347.1	2	13	12034824	12035900	1076	.
CUFF.30578.1	2	2	62453539	62454622	1083	.
CUFF.3441.1	2	1	148876289	148877375	1086	.
CUFF.14702.1	2	13	79094522	79095608	1086	.
CUFF.16984.1	2	15	8583140	8584226	1086	.
CUFF.18589.1	2	15	75276901	75277994	1093	.
CUFF.10967.1	2	12	22169786	22170885	1099	.
CUFF.4192.1	2	10	16453981	16455090	1109	.
CUFF.24622.1	2	18	21861142	21862253	1111	.
CUFF.13347.1	2	13	39718162	39719274	1112	.
CUFF.18489.1	2	15	67654026	67655139	1113	.
CUFF.18122.1	2	15	56533381	56534501	1120	.
CUFF.31191.1	2	2	65763579	65764702	1123	.
CUFF.14828.1	2	13	81871006	81872130	1124	.
CUFF.19441.1	2	16	21745609	21746744	1135	.
CUFF.11869.1	2	12	54860770	54861912	1142	.
CUFF.19234.1	2	16	21166745	21167890	1145	.
CUFF.20306.1	2	16	47344839	47345984	1145	.
CUFF.16213.1	2	14	60507606	60508757	1151	.
CUFF.57101.1	2	5	61211378	61212530	1152	.
CUFF.2120.1	2	1	111681542	111682696	1154	.
CUFF.2547.1	2	1	119387156	119388316	1160	.
CUFF.29880.1	2	2	17505428	17506588	1160	.
CUFF.10432.1	2	11	107267916	107269082	1166	.
CUFF.15297.1	2	14	13484342	13485509	1167	.
CUFF.17190.1	2	15	18455774	18456947	1173	.
CUFF.30108.1	2	2	27107440	27108614	1174	.
CUFF.17107.1	2	15	18051345	18052531	1186	.
CUFF.3415.1	2	1	148795267	148796456	1189	.
CUFF.10304.1	2	11	105949539	105950735	1196	.
CUFF.18691.1	2	15	76088649	76089849	1200	.
CUFF.10480.1	2	12	11354360	11355565	1205	.
CUFF.12824.1	2	13	17479499	17480704	1205	.
CUFF.19697.1	2	16	29846451	29847669	1218	.
CUFF.6396.1	2	10	81515782	81517005	1223	.
CUFF.24180.1	2	18	12971027	12972251	1224	.
CUFF.17842.1	2	15	44211572	44212799	1227	.
CUFF.19036.1	2	16	3333975	3335204	1229	.
CUFF.3527.1	2	1	154569920	154571159	1239	.
CUFF.15299.1	2	14	17967600	17968850	1250	.
CUFF.20273.1	2	16	47217771	47219022	1251	.
CUFF.12885.1	2	13	26021463	26022727	1264	.
CUFF.9514.1	2	11	74611950	74613215	1265	.
CUFF.8257.1	2	11	27637915	27639187	1272	.
CUFF.22858.1	2	17	47420622	47421895	1273	.
CUFF.8786.1	2	11	50025242	50026517	1275	.
CUFF.8822.1	2	11	50025242	50026517	1275	.
CUFF.11596.1	2	12	52427739	52429018	1279	.
CUFF.26314.1	2	18	64593633	64594912	1279	.
CUFF.15032.1	2	14	8078832	8080114	1282	.
CUFF.21320.1	2	16	65954507	65955791	1284	.
CUFF.27353.1	2	19	21673757	21675047	1290	.
CUFF.25801.1	2	18	54409783	54411074	1291	.
CUFF.2710.1	2	1	128997770	128999062	1292	.
CUFF.20874.1	2	16	63708969	63710275	1306	.
CUFF.9309.1	2	11	59995362	59996671	1309	.
CUFF.10436.1	2	11	107273161	107274472	1311	.
CUFF.7256.1	2	11	1025256	1026573	1317	+
CUFF.3489.1	2	1	154646590	154647908	1318	.
CUFF.1112.1	2	1	65468521	65469841	1320	.
CUFF.28973.1	2	19	51883948	51885268	1320	.
CUFF.3386.1	2	1	154596584	154597910	1326	.
CUFF.11966.1	2	12	72062664	72064015	1351	.
CUFF.6434.1	2	10	82550236	82551588	1352	.
CUFF.29718.1	2	2	5430786	5432140	1354	.
CUFF.5579.1	2	10	54082602	54083977	1375	.
CUFF.5594.1	2	10	55286977	55288354	1377	.
CUFF.10518.1	2	12	12289068	12290463	1395	.
CUFF.28045.1	2	19	35455110	35456507	1397	+
CUFF.15586.1	2	14	25061308	25062706	1398	.
CUFF.10143.1	2	11	104118113	104119515	1402	.
CUFF.11547.1	2	12	52263135	52264538	1403	.
CUFF.19761.1	2	16	30074307	30075719	1412	.
CUFF.19538.1	2	16	21029475	21030890	1415	.
CUFF.5769.1	2	10	59009975	59011392	1417	.
CUFF.18159.1	2	15	46992446	46993878	1432	.
CUFF.9860.1	2	11	95639971	95641417	1446	.
CUFF.19274.1	2	16	21269691	21271139	1448	.
CUFF.26983.1	2	18	59248359	59249815	1456	.
CUFF.24710.1	2	18	19179139	19180600	1461	.
CUFF.15993.1	2	14	44212577	44214041	1464	.
CUFF.15639.1	2	14	22888110	22889575	1465	.
CUFF.22714.1	2	17	53151304	53152776	1472	.
CUFF.10588.1	2	12	17849494	17850969	1475	.
CUFF.16186.1	2	14	60241524	60243007	1483	.
CUFF.28553.1	2	19	45467770	45469258	1488	.
CUFF.27733.1	2	19	27841411	27842926	1515	.
CUFF.18161.1	2	15	46999325	47000846	1521	.
CUFF.7051.1	2	10	103078588	103080133	1545	.
CUFF.17715.1	2	15	42422177	42423726	1549	.
CUFF.3457.1	2	1	154199989	154201555	1566	-
CUFF.20338.1	2	16	49573470	49575043	1573	.
CUFF.7366.1	2	11	905846	907432	1586	.
CUFF.23385.1	2	17	64224181	64225775	1594	.
CUFF.31190.1	2	2	65761480	65763076	1596	.
CUFF.3733.1	2	10	8261363	8262960	1597	.
CUFF.11538.1	2	12	52131276	52132873	1597	.
CUFF.20291.1	2	16	47305896	47307497	1601	.
CUFF.23449.1	2	17	66632607	66634208	1601	.
CUFF.4100.1	2	10	12627955	12629576	1621	.
CUFF.14712.1	2	1	75356410	75358045	1635	.
CUFF.1478.1	2	1	75356410	75358045	1635	.
CUFF.23657.1	2	17	73208821	73210496	1675	-
CUFF.18234.1	2	15	53133058	53134990	1932	-
CUFF.26203.1	2	18	62817164	62819141	1977	-
CUFF.1931.1	2	1	88577148	88579610	2462	-
CUFF.61410.1	2	6	113701514	113703976	2462	.
CUFF.20496.1	2	16	45424207	45426792	2585	-
CUFF.11172.1	2	12	32578224	32582508	4284	.
CUFF.6269.1	2	10	80037203	80041496	4293	.
CUFF.3131.1	2	1	144736844	144746089	9245	+
CUFF.8016.1	2	11	6655265	6670336	15071	-
CUFF.4725.1	3	10	36280957	36281163	206	+
CUFF.41662.1	3	24	35603266	35603476	210	+
CUFF.11130.1	3	12	30882437	30882680	243	-
CUFF.14931.1	3	14	1901401	1901682	281	+
CUFF.13304.1	3	13	38757126	38757478	352	+
CUFF.8536.1	3	11	38150725	38151100	375	+
CUFF.31974.1	3	2	101440236	101440633	397	-
CUFF.12967.1	3	13	26114955	26115369	414	+
CUFF.6890.1	3	10	92632507	92632940	433	+
CUFF.11247.1	3	12	32842386	32843065	679	-
CUFF.3598.1	3	10	5467719	5468444	725	+
CUFF.13619.1	3	13	51837795	51838885	1090	-
CUFF.12038.1	3	12	86310109	86311346	1237	-
CUFF.18733.1	3	15	79097963	79099211	1248	-
CUFF.16358.1	3	14	65354623	65356273	1650	.
CUFF.14083.1	3	13	61240862	61242516	1654	-
CUFF.29175.1	3	19	56451683	56453341	1658	.
CUFF.4945.1	3	10	36727197	36728866	1669	.
CUFF.7321.1	3	11	2312054	2313725	1671	.
CUFF.5916.1	3	10	65217593	65219274	1681	.
CUFF.18291.1	3	15	61851908	61853589	1681	.
CUFF.1082.1	3	1	60257585	60259268	1683	.
CUFF.9344.1	3	11	74070663	74072354	1691	.
CUFF.3542.1	3	1	157423201	157424903	1702	.
CUFF.11588.1	3	12	65272125	65273844	1719	.
CUFF.21134.1	3	16	66856968	66858693	1725	-
CUFF.16463.1	3	14	71458254	71459987	1733	.
CUFF.14604.1	3	13	76648851	76650606	1755	.
CUFF.14361.1	3	13	68251527	68253295	1768	.
CUFF.28526.1	3	19	44276154	44277935	1781	.
CUFF.25375.1	3	18	48431960	48434047	2087	-
CUFF.8524.1	3	11	43883747	43885997	2250	-
CUFF.9733.1	3	11	93099663	93101978	2315	-
CUFF.20832.1	3	16	61511887	61514218	2331	.
CUFF.7328.1	3	11	2319239	2321575	2336	.
CUFF.13988.1	3	13	53667546	53670082	2536	-
CUFF.9611.1	3	11	87525591	87528278	2687	-
CUFF.28542.1	3	19	44628933	44632209	3276	+
CUFF.19774.1	3	16	33286905	33290385	3480	-
CUFF.23659.1	3	17	71961715	71965272	3557	+
CUFF.6986.1	3	10	100829000	100833061	4061	+
CUFF.4246.1	3	10	16592220	16601893	9673	-
CUFF.15767.1	4	14	38706480	38706733	253	-
CUFF.21517.1	4	16	72880343	72880621	278	-
CUFF.1519.1	4	1	80681241	80681690	449	.
CUFF.18653.1	4	15	77516047	77516583	536	+
CUFF.18853.1	4	15	82373092	82373849	757	+
CUFF.13441.1	4	13	44701119	44702096	977	.
CUFF.23993.1	4	18	6535910	6537293	1383	-
CUFF.24842.1	4	18	34470105	34471746	1641	+
CUFF.14018.1	4	13	53871417	53873225	1808	.
CUFF.9250.1	4	11	71952262	71954086	1824	.
CUFF.11551.1	4	12	52280060	52281885	1825	.
CUFF.15602.1	4	14	23059411	23061238	1827	.
CUFF.16002.1	4	14	44266941	44268768	1827	.
CUFF.21585.1	4	16	77038832	77040671	1839	-
CUFF.16346.1	4	14	66095601	66097442	1841	+
CUFF.29104.1	4	19	54775168	54777009	1841	.
CUFF.29313.1	4	19	54775168	54777009	1841	.
CUFF.24962.1	4	18	36075378	36077224	1846	.
CUFF.11542.1	4	12	52143587	52145440	1853	.
CUFF.30012.1	4	2	24059410	24061285	1875	.
CUFF.37282.1	4	22	35644549	35646426	1877	.
CUFF.1358.1	4	1	71326945	71328841	1896	.
CUFF.20356.1	4	16	47433818	47435725	1907	.
CUFF.8431.1	4	25	30722109	30724076	1967	+
CUFF.5384.1	4	10	46926818	46928838	2020	.
CUFF.52461.1	4	4	9090090	9092433	2343	-
CUFF.27381.1	4	19	22431669	22434041	2372	-
CUFF.5985.1	4	10	60641905	60644597	2692	.
CUFF.10489.1	4	12	12208756	12211690	2934	.
CUFF.27589.1	4	19	25407073	25410240	3167	-
CUFF.10513.1	4	12	12278574	12282565	3991	.
CUFF.9599.1	4	11	75283943	75288175	4232	+
CUFF.15991.1	5	14	44210888	44211340	452	.
CUFF.16268.1	5	14	60354237	60354691	454	.
CUFF.20409.1	5	16	52408897	52409494	597	.
CUFF.17216.1	5	15	20822732	20823486	754	.
CUFF.15850.1	5	14	38902520	38904081	1561	.
CUFF.36437.1	5	21	69142941	69144680	1739	.
CUFF.8392.1	5	11	29378677	29380422	1745	.
CUFF.1124.1	5	1	65497741	65499502	1761	.
CUFF.16253.1	5	14	65386870	65388786	1916	+
CUFF.21017.1	5	16	62530028	62531967	1939	.
CUFF.21388.1	5	16	57087883	57089833	1950	.
CUFF.21708.1	5	16	79705504	79707583	2079	.
CUFF.13479.1	5	13	44942678	44944870	2192	.
CUFF.2316.1	5	1	111273695	111275954	2259	.
CUFF.6148.1	5	10	78280951	78283225	2274	.
CUFF.17286.1	5	15	22787699	22790266	2567	.
CUFF.14433.1	5	13	74387199	74389869	2670	-
CUFF.19534.1	5	16	21010967	21013759	2792	.
CUFF.12968.1	5	13	26071470	26074478	3008	.
CUFF.13546.1	5	13	47770402	47773490	3088	.
CUFF.18828.1	5	15	78938567	78942328	3761	+
CUFF.17371.1	5	15	28289490	28293794	4304	.
CUFF.14010.1	5	13	53796702	53801520	4818	.
CUFF.5896.1	5	10	67172989	67177935	4946	-
CUFF.18280.1	5	15	57189023	57194389	5366	-
CUFF.14213.1	5	13	62522850	62528741	5891	.
CUFF.12703.1	5	13	13050838	13057888	7050	.
CUFF.15888.1	5	14	39301254	39308586	7332	.
CUFF.13967.1	6	13	58585831	58586112	281	+
ENSBTAT00000060849	6	17	67452350	67452648	298	+
CUFF.4820.1	6	10	37035123	37035674	551	+
CUFF.18619.1	6	15	75869697	75870280	583	-
CUFF.6423.1	6	10	81533903	81534682	779	+
CUFF.5054.1	6	10	37988950	37990857	1907	-
CUFF.22741.1	6	17	53165487	53167425	1938	.
CUFF.24562.1	6	18	17091071	17093091	2020	.
CUFF.24001.1	6	18	7980195	7982337	2142	-
CUFF.26481.1	6	18	63497137	63499501	2364	+
CUFF.22925.1	6	17	54892218	54894725	2507	.
CUFF.22098.1	6	17	6303539	6306097	2558	.
CUFF.6344.1	6	10	80973978	80976572	2594	.
CUFF.19766.1	6	16	33175198	33177825	2627	+
CUFF.19011.1	6	16	2201108	2203903	2795	.
CUFF.20149.1	6	16	44619066	44621975	2909	.
CUFF.21645.1	6	16	78641820	78645129	3309	.
CUFF.23245.1	6	17	59193260	59197252	3992	.
CUFF.28697.1	6	19	49478722	49482840	4118	.
CUFF.20045.1	6	16	44059246	44063556	4310	-
CUFF.13264.1	6	13	42191356	42195946	4590	.
CUFF.4205.1	6	10	17172449	17180869	8420	-
CUFF.13643.1	6	13	51784473	51795976	11503	-
CUFF.26284.1	7	18	63397951	63398219	268	+
CUFF.1676.1	7	15	3524423	3525277	854	.
CUFF.27943.1	7	19	33838076	33838936	860	.
CUFF.73136.1	7	X	109234251	109235120	869	.
CUFF.27142.1	7	19	18820099	18820972	873	.
CUFF.28416.1	7	19	43495338	43496265	927	.
CUFF.29052.1	7	19	52689852	52690808	956	.
CUFF.28549.1	7	19	45462690	45463729	1039	.
CUFF.28391.1	7	19	42855014	42856065	1051	.
CUFF.29320.1	7	19	57829392	57830453	1061	.
CUFF.27801.1	7	19	29275189	29276348	1159	.
CUFF.27991.1	7	19	34558626	34559793	1167	.
CUFF.46600.1	7	28	16220525	16221697	1172	.
CUFF.27827.1	7	19	27356339	27357564	1225	.
CUFF.19793.1	7	16	37902468	37904413	1945	-
CUFF.34181.1	7	20	20223247	20225289	2042	.
CUFF.11530.1	7	12	52091095	52093696	2601	.
CUFF.11856.1	7	12	49271712	49274355	2643	.
CUFF.28636.1	7	19	49459445	49462178	2733	.
CUFF.24032.1	7	18	10774565	10778109	3544	-
CUFF.6230.1	7	10	79931685	79935630	3945	.
CUFF.27282.1	7	19	21118969	21124400	5431	-
ENSBTAT00000065745	8	25	31086700	31086912	212	-
CUFF.12469.1	8	12	74451708	74451941	233	.
CUFF.16068.1	8	14	46636061	46636333	272	+
CUFF.37545.1	8	22	44140307	44141260	953	.
CUFF.37244.1	8	22	28495808	28496880	1072	.
CUFF.13925.1	8	13	55508690	55509815	1125	-
CUFF.37017.1	8	22	21298083	21299390	1307	.
CUFF.10736.1	8	12	19290166	19292090	1924	.
CUFF.11831.1	8	12	49191408	49193519	2111	.
CUFF.9290.1	8	11	73319045	73321185	2140	.
CUFF.10466.1	8	12	11300408	11302613	2205	.
CUFF.59283.1	8	6	23544747	23547386	2639	.
CUFF.35717.1	8	21	43007606	43010418	2812	.
CUFF.26539.1	8	19	5793647	5796465	2818	.
CUFF.18207.1	8	15	56542039	56544966	2927	-
CUFF.7985.1	8	11	14589115	14592092	2977	+
CUFF.3576.1	8	10	4104753	4107837	3084	.
CUFF.6908.1	8	10	87287026	87290157	3131	+
CUFF.12848.1	8	13	23618600	23621780	3180	.
CUFF.2114.1	8	1	111303350	111306547	3197	.
CUFF.27890.1	8	19	32693041	32696360	3319	.
CUFF.5570.1	8	10	54057363	54060923	3560	.
CUFF.23749.1	8	17	73994528	73998329	3801	.
CUFF.8673.1	8	11	46708933	46712763	3830	.
CUFF.16121.1	8	14	60080483	60084465	3982	.
CUFF.4944.1	8	10	36722715	36727053	4338	.
CUFF.6358.1	8	10	80983238	80987891	4653	.
CUFF.14204.1	8	13	62416897	62421727	4830	-
CUFF.10165.1	9	11	103802235	103802608	373	-
CUFF.5044.1	9	10	38053910	38054358	448	.
CUFF.23183.1	9	17	59371339	59371806	467	+
CUFF.24218.1	9	18	13268263	13268779	516	-
CUFF.4385.1	9	10	18090857	18091534	677	.
CUFF.4453.1	9	10	21296168	21297144	976	-
CUFF.23222.1	9	17	63358006	63358990	984	+
CUFF.19870.1	9	16	40001651	40003447	1796	-
CUFF.5566.1	9	10	54048648	54050638	1990	.
CUFF.37340.1	9	22	40765999	40768453	2454	.
CUFF.1951.1	9	1	96266228	96270308	4080	.
CUFF.16104.1	9	14	45982816	45995119	12303	-
CUFF.4345.1	10	10	20344387	20344728	341	+
CUFF.4553.1	10	10	25716398	25716912	514	+
CUFF.34405.1	10	20	55818155	55818726	571	.
CUFF.33806.1	10	20	19853968	19855179	1211	.
CUFF.38526.1	10	22	59089625	59091220	1595	-
CUFF.14305.1	10	13	65231724	65233635	1911	-
CUFF.29384.1	10	19	61428318	61430785	2467	.
CUFF.34034.1	10	20	24569796	24572884	3088	-
CUFF.19388.1	10	16	21612384	21616105	3721	-
CUFF.3490.1	10	1	154641848	154646515	4667	.
CUFF.30248.1	10	2	34274939	34279738	4799	.
CUFF.3109.1	10	1	144731515	144736591	5076	.
CUFF.19269.1	10	16	21250568	21255715	5147	.
CUFF.28640.1	10	19	49431230	49436476	5246	-
CUFF.1617.1	10	1	75140505	75147974	7469	.
CUFF.20504.1	10	16	45487398	45494887	7489	.
CUFF.5948.1	10	10	67335896	67343764	7868	.
CUFF.29500.1	11	19	62270249	62270628	379	+
CUFF.14199.1	11	13	63953070	63953624	554	+
CUFF.23550.1	11	17	69526935	69529085	2150	-
CUFF.28539.1	12	19	44752352	44752862	510	-
CUFF.6610.1	12	10	85819563	85822018	2455	-
CUFF.5555.1	12	10	52832412	52835391	2979	-
CUFF.8569.1	13	11	40547955	40548188	233	+
CUFF.14290.1	13	13	62106190	62106505	315	+
CUFF.35604.1	13	21	34264648	34265527	879	-
CUFF.5057.1	13	10	38152603	38159779	7176	-
CUFF.5721.1	15	10	59759492	59760109	617	+
CUFF.20437.1	15	16	51847778	51848483	705	-
CUFF.17008.1	15	15	7652986	7653761	775	+
CUFF.17384.1	16	15	22246310	22246525	215	+
CUFF.5556.1	16	10	51597724	51598144	420	+
CUFF.11918.1	16	12	79691321	79693449	2128	-
CUFF.12782.1	18	13	17032336	17032564	228	+
CUFF.18233.1	18	15	53133058	53137203	4145	+
CUFF.22721.1	19	17	45613546	45614201	655	-
CUFF.7821.1	20	11	9721150	9721647	497	-
CUFF.3508.1	20	1	153968947	153971603	2656	+
CUFF.22895.1	20	17	54200424	54203519	3095	-
CUFF.28924.1	23	19	50388661	50388899	238	-
CUFF.13092.1	24	13	28631147	28631463	316	-
CUFF.15637.1	24	14	22815338	22815759	421	-
CUFF.14771.1	24	13	76501073	76502800	1727	-
CUFF.22217.1	25	17	17314096	17315424	1328	+
CUFF.4938.1	35	10	36618307	36619867	1560	-
CUFF.3983.1	37	10	7553969	7554554	585	+
CUFF.64734.1	41	7	97171765	97172873	1108	-
CUFF.15361.1	43	14	17452398	17453498	1100	-
