# Supplementary material for: Mammary epithelial cell transcriptome reveals potential roles of lncRNAs in regulating milk synthesis pathways in Jersey and Kashmiri cattle
Source: BMC Genomics. 2022 Mar 4;23:176. doi: 10.1186/s12864-022-08406-x (PMC8896326; doi:10.1186/s12864-022-08406-x)
Supplement: Supplementary file 3 — Additional file 3. [file 12864_2022_8406_MOESM3_ESM.xlsx]

## Sheet: Sheet1
Supplementary File 3 : Differentially expressed lncRNAs between between Jersey and Kashmir cattles at different stages of lactation.
Kashmiri Cattle
Kashmiri D15_D90		Lactation Stages compared
Transcript ID	location	Lactation Stage (1)	Lactation Stage (2)	FPKM at (1)	FPKM at (2)	log2(fold_change)	p_value
XLOC_003497	10:25320391-25321015	D15	D90	0	2.07682	inf	0.00015
XLOC_013477	15:52330143-52418796	D15	D90	62.1684	306.217	2.3003	0.00045
XLOC_008432	12:32842385-32844827	D15	D90	4.00617	22.5665	2.49389	0.0031
XLOC_021768	19:43813968-43821067	D15	D90	1.8902	7.13654	1.91668	0.00745
XLOC_003190	10:92618494-92638726	D15	D90	18.7354	1.7864	-3.39064	0.00945
XLOC_014081	15:56542038-56572042	D15	D90	6.28296	1.63204	-1.94477	0.0169
XLOC_002802	10:25716397-25731506	D15	D90	10.2323	4.54826	-1.16974	0.0279
XLOC_003470	10:24511954-24865772	D15	D90	0.738123	16.5969	4.49091	0.02985
XLOC_000865	1:84058054-84095763	D15	D90	1.19188	2.83428	1.24974	0.04265
XLOC_003635	10:38152602-38287482	D15	D90	0.366344	0.883615	1.27022	0.0463
Kashmiri D90_D250		Lactation Stages compared
XLOC_013668	15:82373091-82375213	D90	D250	93.3322	32.1239	-1.53873	0.00415
XLOC_000504	1:144493910-144605526	D90	D250	4.75349	1.19653	-1.99013	0.01045
XLOC_019155	18:43084110-43176179	D90	D250	0.325033	0.997876	1.61828	0.01575
XLOC_013477	15:52330143-52418796	D90	D250	306.217	131.523	-1.21924	0.01975
XLOC_012808	14:60080482-60084465	D90	D250	0.0440743	0.34339	2.96184	0.0214
XLOC_020482	18:12971026-12972251	D90	D250	0.92484	0.211263	-2.13016	0.043
Kashmiri D15_D250		Lactation Stages compared
XLOC_013668	15:82373091-82375213	D15	D250	466.515	32.1239	-3.86021	5e-05
XLOC_003497	10:25320391-25321015	D15	D250	0	1.12836	inf	5e-05
XLOC_019200	18:46370902-46381862	D15	D250	0.796887	17.6328	4.46774	0.00065
XLOC_021768	19:43813968-43821067	D15	D250	1.8902	8.20963	2.11878	0.00395
XLOC_019411	18:56114512-56157440	D15	D250	0.0752513	0.552943	2.87734	0.0312
XLOC_000865	1:84058054-84095763	D15	D250	1.19188	2.91069	1.28812	0.03215
XLOC_017447	17:17305424-17444399	D15	D250	2.16875	5.84604	1.43059	0.03735
XLOC_012115	14:45982815-46183005	D15	D250	0.587714	1.96302	1.73989	0.03865
XLOC_002731	10:20323383-20355556	D15	D250	1.36365	3.68494	1.43417	0.0405
XLOC_003635	10:38152602-38287482	D15	D250	0.366344	0.916974	1.32368	0.0438
XLOC_011737	14:33230426-33342863	D15	D250	0.492308	1.1935	1.27757	0.04875
Jersey Cattle
Jersey D15_D90		Lactation Stages compared
Transcript ID	location	Lactation Stage (1)	Lactation Stage (2)	FPKM at (1)	FPKM at (2)	log2(fold_change)	p_value
XLOC_020132	18:57092287-57096726	D15	D90	96.1583	28.32	-1.76359	0.00175
XLOC_015754	16:51847777-51947544	D15	D90	9.73475	1.73083	-2.49168	0.00205
XLOC_015281	16:45252576-45255769	D15	D90	8.48459	1.85733	-2.19161	0.00625
XLOC_007175	11:46708932-46712763	D15	D90	0.0429621	1.4446	5.07146	0.0066
XLOC_024373	2:129968172-130019330	D15	D90	3.17864	0.356398	-3.15685	0.0119
XLOC_009502	13:6742816-6945981	D15	D90	0.415893	0.0868364	-2.25984	0.0134
XLOC_003704	10:52832411-53002823	D15	D90	1.3756	0.300084	-2.19662	0.019
Jersey D90_D250		Lactation Stages compared
XLOC_026943	20:24569795-24596518	D90	D250	38.3812	198.936	2.37383	0.0003
XLOC_002387	1:144731514-144736591	D90	D250	0.492698	2.71744	2.46347	0.0006
XLOC_009502	13:6742816-6945981	D90	D250	0.0868364	0.912991	3.39423	0.00065
XLOC_002110	1:111303349-111306547	D90	D250	0.336411	3.08172	3.19544	0.0015
XLOC_023658	19:56451682-56453341	D90	D250	0.532047	3.28384	2.62576	0.0047
XLOC_011777	14:46632197-46650646	D90	D250	456.067	144.049	-1.66269	0.00495
XLOC_005292	10:86889607-86890609	D90	D250	0.770406	15.3821	4.31949	0.00535
XLOC_011194	13:55181389-55181878	D90	D250	0.926419	5.71203	2.62427	0.00815
XLOC_015932	16:77029918-77041822	D90	D250	1.52169	7.63437	2.32684	0.00895
XLOC_005053	10:78280950-78283225	D90	D250	0.121622	2.24133	4.20388	0.01305
XLOC_003704	10:52832411-53002823	D90	D250	0.300084	1.71051	2.51099	0.0168
XLOC_010965	13:42191355-42195946	D90	D250	0.0380407	0.431214	3.50279	0.017
XLOC_019584	18:63466823-63599309	D90	D250	166.568	566.949	1.76711	0.0222
XLOC_025341	2:34274938-34279738	D90	D250	0.087654	0.519835	2.56816	0.03275
XLOC_017606	17:63358005-63430936	D90	D250	0.143855	3.5397	4.62094	0.03795
XLOC_015754	16:51847777-51947544	D90	D250	1.73083	5.26697	1.60551	0.04375
Jersey D15_D250		Lactation Stages compared
XLOC_020132	18:57092287-57096726	D15	D250	96.1583	11.9587	-3.00735	5e-05
XLOC_026943	20:24569795-24596518	D15	D250	19.1323	198.936	3.37822	5e-05
XLOC_022303	19:25407072-25496800	D15	D250	7.78501	84.5188	3.4405	5e-05
XLOC_014188	15:79097962-79100735	D15	D250	1.73208	52.1839	4.91303	5e-05
XLOC_023491	19:48048680-48049338	D15	D250	0.408484	0	#NAME?	0.00055
XLOC_005292	10:86889607-86890609	D15	D250	0.409118	15.3821	5.23259	0.0007
XLOC_002110	1:111303349-111306547	D15	D250	0.0720901	3.08172	5.41779	0.0007
XLOC_015932	16:77029918-77041822	D15	D250	1.12151	7.63437	2.76707	0.0012
XLOC_002387	1:144731514-144736591	D15	D250	0.707159	2.71744	1.94214	0.0014
XLOC_009932	13:74457542-74462622	D15	D250	51.7698	13.7609	-1.91154	0.00145
XLOC_007175	11:46708932-46712763	D15	D250	0.0429621	3.41824	6.31405	0.0016
XLOC_025341	2:34274938-34279738	D15	D250	0.047661	0.519835	3.44717	0.00215
XLOC_005817	11:75271862-75288175	D15	D250	0.191876	2.21931	3.53186	0.0025
XLOC_005034	10:76300498-76300757	D15	D250	0	0.796845	inf	0.00475
XLOC_008525	12:79691320-79922460	D15	D250	0.706178	4.03417	2.51417	0.00575
XLOC_015281	16:45252576-45255769	D15	D250	8.48459	2.60724	-1.70232	0.00705
XLOC_013593	15:78342194-78383603	D15	D250	9.73643	3.37104	-1.5302	0.00715
XLOC_009668	13:44957346-44968035	D15	D250	0.063675	1.30468	4.35682	0.0095
XLOC_022241	19:22431668-22439192	D15	D250	11.0206	2.54052	-2.117	0.0121
XLOC_011827	14:65713648-65833756	D15	D250	211.566	609.44	1.52638	0.01235
XLOC_012694	14:39301253-39308586	D15	D250	0.00921733	0.457777	5.63415	0.01795
XLOC_019454	18:57564573-57566480	D15	D250	0.148934	0.842968	2.5008	0.0275
XLOC_014062	15:54616036-54618062	D15	D250	2.25304	0.505022	-2.15745	0.0288
XLOC_023728	19:61428317-61430785	D15	D250	0.0212275	0.332434	3.96907	0.03695
XLOC_005689	11:47300511-47384700	D15	D250	7.32388	16.8729	1.20403	0.04165
