# Supplementary material for: Mammary epithelial cell transcriptome reveals potential roles of lncRNAs in regulating milk synthesis pathways in Jersey and Kashmiri cattle
Source: BMC Genomics. 2022 Mar 4;23:176. doi: 10.1186/s12864-022-08406-x (PMC8896326; doi:10.1186/s12864-022-08406-x)
Supplement: Supplementary file 5 — Additional file 5. [file 12864_2022_8406_MOESM5_ESM.xlsx]

## Sheet: Title page
Supplementary File 5: GO and KEGG analysis of differentially expressed lncRNAs.

## Sheet: GO (KS1_KS2)
BIOLOGICAL FUNCTION
PANTHER GO-Slim terms	Bos taurus - REFLIST	Input	expected	over/under	fold Enrichment	raw P-value	FDR
peroxisomal transport (GO:0043574)	8	4	0.78	+	5.15	0.017	0.129
mammary gland development (GO:0030879)	5	2	0.49	+	4.12	0.122	0.496
lysosomal transport (GO:0007041)	17	5	1.65	+	3.03	0.0399	0.216
tricarboxylic acid cycle (GO:0006099)	26	7	2.52	+	2.77	0.0232	0.157
sulfur compound metabolic process (GO:0006790)	88	23	8.55	+	2.69	0.000127	0.00238
regulation of binding (GO:0051098)	4	1	0.39	+	2.57	0.371	0.914
viral process (GO:0016032)	4	1	0.39	+	2.57	0.371	0.905
I-kappaB kinase/NF-kappaB cascade (GO:0007249)	47	11	4.56	+	2.41	0.0165	0.134
polysaccharide metabolic process (GO:0005976)	101	21	9.81	+	2.14	0.00332	0.0337
glycogen metabolic process (GO:0005977)	39	8	3.79	+	2.11	0.0651	0.318
receptor-mediated endocytosis (GO:0006898)	108	22	10.49	+	2.1	0.00284	0.0302
heart development (GO:0007507)	20	4	1.94	+	2.06	0.158	0.575
nitric oxide mediated signal transduction (GO:0007263)	5	1	0.49	+	2.06	0.427	0.921
carbohydrate transport (GO:0008643)	30	6	2.91	+	2.06	0.13	0.502
anterior/posterior axis specification (GO:0009948)	15	3	1.46	+	2.06	0.21	0.691
porphyrin-containing compound metabolic process (GO:0006778)	26	5	2.52	+	1.98	0.191	0.656
cellular amino acid biosynthetic process (GO:0008652)	78	15	7.57	+	1.98	0.0253	0.167
fatty acid beta-oxidation (GO:0006635)	26	5	2.52	+	1.98	0.191	0.647
vitamin transport (GO:0051180)	21	4	2.04	+	1.96	0.274	0.777
DNA catabolic process (GO:0006308)	16	3	1.55	+	1.93	0.234	0.741
cholesterol metabolic process (GO:0008203)	38	7	3.69	+	1.9	0.114	0.473
muscle organ development (GO:0007517)	28	5	2.72	+	1.84	0.21	0.683
coenzyme metabolic process (GO:0006732)	125	21	12.14	+	1.73	0.0268	0.172
regulation of cellular amino acid metabolic process (GO:0006521)	6	1	0.58	+	1.72	0.477	0.947
protein ADP-ribosylation (GO:0006471)	6	1	0.58	+	1.72	0.477	0.939
unsaturated fatty acid biosynthetic process (GO:0006636)	6	1	0.58	+	1.72	0.477	0.932
acyl-CoA metabolic process (GO:0006637)	43	7	4.18	+	1.68	0.207	0.691
DNA repair (GO:0006281)	168	27	16.31	+	1.66	0.0215	0.155
mitochondrial translation (GO:0032543)	25	4	2.43	+	1.65	0.32	0.849
endocytosis (GO:0006897)	320	51	31.07	+	1.64	0.00163	0.0181
glycolysis (GO:0006096)	32	5	3.11	+	1.61	0.375	0.906
RNA catabolic process (GO:0006401)	77	12	7.48	+	1.6	0.132	0.503
RNA splicing (GO:0008380)	13	2	1.26	+	1.58	0.388	0.894
phagocytosis (GO:0006909)	105	16	10.2	+	1.57	0.106	0.46
nucleobase-containing compound transport (GO:0015931)	126	19	12.23	+	1.55	0.0775	0.364
cellular amino acid metabolic process (GO:0006520)	277	41	26.9	+	1.52	0.0165	0.13
amino acid transport (GO:0006865)	103	15	10	+	1.5	0.142	0.535
carbohydrate metabolic process (GO:0005975)	354	51	34.37	+	1.48	0.0103	0.0896
exocytosis (GO:0006887)	188	27	18.26	+	1.48	0.0688	0.329
nitric oxide biosynthetic process (GO:0006809)	7	1	0.68	+	1.47	0.524	0.926
intracellular protein transport (GO:0006886)	707	100	68.65	+	1.46	0.000635	0.00911
induction of apoptosis (GO:0006917)	43	6	4.18	+	1.44	0.443	0.932
protein transport (GO:0015031)	747	104	72.54	+	1.43	0.000708	0.0096
translation (GO:0006412)	268	37	26.02	+	1.42	0.0529	0.269
blood circulation (GO:0008015)	22	3	2.14	+	1.4	0.482	0.933
MAPK cascade (GO:0000165)	344	46	33.4	+	1.38	0.0473	0.246
vesicle-mediated transport (GO:0016192)	715	94	69.43	+	1.35	0.00666	0.0625
protein complex assembly (GO:0006461)	229	30	22.24	+	1.35	0.123	0.493
protein complex biogenesis (GO:0070271)	230	30	22.33	+	1.34	0.124	0.49
rRNA metabolic process (GO:0016072)	139	18	13.5	+	1.33	0.257	0.739
synaptic vesicle exocytosis (GO:0016079)	62	8	6.02	+	1.33	0.4	0.896
neurotransmitter secretion (GO:0007269)	102	13	9.9	+	1.31	0.324	0.851
protein localization (GO:0008104)	548	69	53.21	+	1.3	0.0441	0.234
catabolic process (GO:0009056)	1367	171	132.74	+	1.29	0.00159	0.0185
phosphate-containing compound metabolic process (GO:0006796)	1736	217	168.57	+	1.29	0.000348	0.00567
anion transport (GO:0006820)	280	35	27.19	+	1.29	0.161	0.562
regulation of carbohydrate metabolic process (GO:0006109)	24	3	2.33	+	1.29	0.729	0.999
growth (GO:0040007)	8	1	0.78	+	1.29	0.566	0.952
cellular component biogenesis (GO:0044085)	904	113	87.78	+	1.29	0.0111	0.0934
lipid metabolic process (GO:0006629)	458	57	44.47	+	1.28	0.0838	0.379
fatty acid biosynthetic process (GO:0006633)	73	9	7.09	+	1.27	0.438	0.93
regulation of translation (GO:0006417)	41	5	3.98	+	1.26	0.6	0.976
transport (GO:0006810)	1747	213	169.64	+	1.26	0.00139	0.0169
fatty acid metabolic process (GO:0006631)	190	23	18.45	+	1.25	0.331	0.858
tRNA aminoacylation for protein translation (GO:0006418)	50	6	4.86	+	1.24	0.634	0.967
muscle contraction (GO:0006936)	125	15	12.14	+	1.24	0.453	0.938
tRNA metabolic process (GO:0006399)	126	15	12.23	+	1.23	0.455	0.934
protein acetylation (GO:0006473)	76	9	7.38	+	1.22	0.564	0.955
phospholipid metabolic process (GO:0006644)	203	24	19.71	+	1.22	0.347	0.892
organelle organization (GO:0006996)	1350	159	131.09	+	1.21	0.0192	0.142
transmembrane receptor protein serine/threonine kinase signaling pathway (GO:0007178)	68	8	6.6	+	1.21	0.545	0.956
intracellular signal transduction (GO:0035556)	1166	136	113.22	+	1.2	0.0397	0.22
mitosis (GO:0007067)	232	27	22.53	+	1.2	0.378	0.904
cytoskeleton organization (GO:0007010)	414	48	40.2	+	1.19	0.246	0.724
cellular component morphogenesis (GO:0032989)	462	53	44.86	+	1.18	0.24	0.731
nitrogen compound metabolic process (GO:0006807)	2807	320	272.57	+	1.17	0.00411	0.0401
mitochondrial transport (GO:0006839)	53	6	5.15	+	1.17	0.646	0.968
generation of precursor metabolites and energy (GO:0006091)	195	22	18.94	+	1.16	0.472	0.951
protein phosphorylation (GO:0006468)	89	10	8.64	+	1.16	0.596	0.976
localization (GO:0051179)	2100	235	203.92	+	1.15	0.0318	0.185
cellular component organization or biogenesis (GO:0071840)	2300	257	223.34	+	1.15	0.0271	0.169
pteridine-containing compound metabolic process (GO:0042558)	18	2	1.75	+	1.14	0.696	0.981
segment specification (GO:0007379)	72	8	6.99	+	1.14	0.692	0.981
regulation of phosphate metabolic process (GO:0019220)	551	61	53.5	+	1.14	0.313	0.84
primary metabolic process (GO:0044238)	5233	577	508.14	+	1.14	0.00101	0.013
nuclear transport (GO:0051169)	127	14	12.33	+	1.14	0.654	0.973
metabolic process (GO:0008152)	6397	698	621.17	+	1.12	0.000544	0.00829
nervous system development (GO:0007399)	321	35	31.17	+	1.12	0.51	0.922
cellular component organization (GO:0016043)	2137	233	207.51	+	1.12	0.0798	0.367
RNA splicing, via transesterification reactions (GO:0000375)	176	19	17.09	+	1.11	0.613	0.972
nucleobase-containing compound metabolic process (GO:0006139)	3055	328	296.65	+	1.11	0.0629	0.313
ion transport (GO:0006811)	439	47	42.63	+	1.1	0.518	0.93
monosaccharide metabolic process (GO:0005996)	75	8	7.28	+	1.1	0.701	0.983
response to endogenous stimulus (GO:0009719)	264	28	25.64	+	1.09	0.605	0.972
cyclic nucleotide metabolic process (GO:0009187)	123	13	11.94	+	1.09	0.761	1.01
DNA metabolic process (GO:0006259)	468	49	45.44	+	1.08	0.584	0.97
steroid metabolic process (GO:0008202)	115	12	11.17	+	1.07	0.754	1.01
death (GO:0016265)	403	42	39.13	+	1.07	0.673	0.978
cell death (GO:0008219)	403	42	39.13	+	1.07	0.673	0.972
cytokinesis (GO:0000910)	144	15	13.98	+	1.07	0.779	1.02
regulation of catalytic activity (GO:0050790)	366	38	35.54	+	1.07	0.659	0.975
cellular protein modification process (GO:0006464)	848	88	82.34	+	1.07	0.557	0.95
biosynthetic process (GO:0009058)	1935	200	187.89	+	1.06	0.38	0.891
system development (GO:0048731)	441	45	42.82	+	1.05	0.747	1.01
apoptotic process (GO:0006915)	383	39	37.19	+	1.05	0.73	0.995
regulation of molecular function (GO:0065009)	444	45	43.11	+	1.04	0.748	1.01
homeostatic process (GO:0042592)	346	35	33.6	+	1.04	0.785	1.02
pattern specification process (GO:0007389)	99	10	9.61	+	1.04	0.865	1.08
cell adhesion (GO:0007155)	339	34	32.92	+	1.03	0.854	1.09
biological adhesion (GO:0022610)	339	34	32.92	+	1.03	0.854	1.09
transmembrane receptor protein tyrosine kinase signaling pathway (GO:0007169)	160	16	15.54	+	1.03	0.894	1.1
gluconeogenesis (GO:0006094)	20	2	1.94	+	1.03	1	1.17
embryo development (GO:0009790)	100	10	9.71	+	1.03	0.866	1.08
mRNA splicing, via spliceosome (GO:0000398)	202	20	19.61	+	1.02	0.905	1.1
protein targeting (GO:0006605)	182	18	17.67	+	1.02	0.901	1.1
Unclassified (UNCLASSIFIED)	9953	984	966.46	+	1.02	0.466	0.948
protein metabolic process (GO:0019538)	1760	174	170.9	+	1.02	0.802	1.04
cell differentiation (GO:0030154)	539	53	52.34	+	1.01	0.942	1.13
protein glycosylation (GO:0006486)	112	11	10.88	+	1.01	0.874	1.08
response to stress (GO:0006950)	645	63	62.63	+	1.01	0.946	1.13
cellular process (GO:0009987)	9199	898	893.25	+	1.01	0.854	1.08
regulation of cell cycle (GO:0051726)	185	18	17.96	+	1	1	1.18
JNK cascade (GO:0007254)	31	3	3.01	-	1	1	1.06
cellular calcium ion homeostasis (GO:0006874)	124	12	12.04	-	1	1	1.17
negative regulation of apoptotic process (GO:0043066)	105	10	10.2	-	0.98	1	1.15
cellular component movement (GO:0006928)	517	49	50.2	-	0.98	0.94	1.14
mitochondrion organization (GO:0007005)	106	10	10.29	-	0.97	1	1.12
RNA localization (GO:0006403)	85	8	8.25	-	0.97	1	1.18
developmental process (GO:0032502)	1566	147	152.06	-	0.97	0.724	0.998
synaptic transmission (GO:0007268)	409	38	39.72	-	0.96	0.867	1.07
immune system process (GO:0002376)	584	54	56.71	-	0.95	0.778	1.03
RNA metabolic process (GO:0016070)	1639	151	159.15	-	0.95	0.545	0.95
anatomical structure morphogenesis (GO:0009653)	153	14	14.86	-	0.94	1	1.19
protein lipidation (GO:0006497)	66	6	6.41	-	0.94	1	1.16
mRNA transcription (GO:0009299)	11	1	1.07	-	0.94	1	1.06
cellular glucose homeostasis (GO:0001678)	22	2	2.14	-	0.94	1	1.15
response to toxic substance (GO:0009636)	22	2	2.14	-	0.94	1	1.14
cell cycle (GO:0007049)	740	67	71.86	-	0.93	0.614	0.967
regulation of nucleobase-containing compound metabolic process (GO:0019219)	579	52	56.22	-	0.92	0.67	0.979
transcription from RNA polymerase II promoter (GO:0006366)	798	71	77.49	-	0.92	0.504	0.931
mRNA processing (GO:0006397)	281	25	27.29	-	0.92	0.761	1.01
locomotion (GO:0040011)	332	29	32.24	-	0.9	0.641	0.966
cellular amino acid catabolic process (GO:0009063)	69	6	6.7	-	0.9	1	1.11
regulation of transcription from RNA polymerase II promoter (GO:0006357)	611	53	59.33	-	0.89	0.488	0.909
transcription, DNA-dependent (GO:0006351)	1038	88	100.79	-	0.87	0.237	0.732
cell communication (GO:0007154)	3037	257	294.9	-	0.87	0.0227	0.158
signal transduction (GO:0007165)	2672	225	259.46	-	0.87	0.028	0.171
proteolysis (GO:0006508)	547	46	53.12	-	0.87	0.38	0.899
pyrimidine nucleobase metabolic process (GO:0006206)	36	3	3.5	-	0.86	1	1.11
circadian rhythm (GO:0007623)	12	1	1.17	-	0.86	1	1.07
rhythmic process (GO:0048511)	12	1	1.17	-	0.86	1	1.07
chromatin organization (GO:0006325)	361	30	35.05	-	0.86	0.472	0.945
cell-cell adhesion (GO:0016337)	145	12	14.08	-	0.85	0.674	0.968
cation transport (GO:0006812)	97	8	9.42	-	0.85	0.863	1.08
cell-cell signaling (GO:0007267)	575	47	55.83	-	0.84	0.283	0.785
DNA replication (GO:0006260)	175	14	16.99	-	0.82	0.606	0.967
lipid transport (GO:0006869)	76	6	7.38	-	0.81	0.845	1.08
ectoderm development (GO:0007398)	217	17	21.07	-	0.81	0.487	0.913
vitamin metabolic process (GO:0006766)	26	2	2.52	-	0.79	1	1.16
chromatin remodeling (GO:0006338)	39	3	3.79	-	0.79	1	1.1
calcium-mediated signaling (GO:0019722)	91	7	8.84	-	0.79	0.721	0.999
spermatogenesis (GO:0007283)	67	5	6.51	-	0.77	0.834	1.08
visual perception (GO:0007601)	95	7	9.22	-	0.76	0.601	0.971
response to external stimulus (GO:0009605)	384	28	37.29	-	0.75	0.161	0.569
response to stimulus (GO:0050896)	3187	231	309.47	-	0.75	2.01e-06	4.08e-05
regulation of gene expression, epigenetic (GO:0040029)	69	5	6.7	-	0.75	0.682	0.974
biological regulation (GO:0065007)	3559	256	345.59	-	0.74	2.03e-07	6.2e-06
skeletal system development (GO:0001501)	14	1	1.36	-	0.74	1	1.08
cytokine production (GO:0001816)	29	2	2.82	-	0.71	1	1.1
purine nucleobase metabolic process (GO:0006144)	73	5	7.09	-	0.71	0.553	0.956
cell proliferation (GO:0008283)	74	5	7.19	-	0.7	0.553	0.95
immune response (GO:0006955)	252	17	24.47	-	0.69	0.16	0.574
hemopoiesis (GO:0030097)	15	1	1.46	-	0.69	1	1.13
defense response to bacterium (GO:0042742)	61	4	5.92	-	0.68	0.659	0.969
regulation of biological process (GO:0050789)	2964	193	287.81	-	0.67	1.62e-09	9.9e-08
cellular defense response (GO:0006968)	108	7	10.49	-	0.67	0.408	0.897
protein folding (GO:0006457)	108	7	10.49	-	0.67	0.408	0.889
single-multicellular organism process (GO:0044707)	1988	127	193.04	-	0.66	5.11e-07	1.25e-05
multicellular organismal process (GO:0032501)	2012	127	195.37	-	0.65	2.05e-07	5.55e-06
cell growth (GO:0016049)	97	6	9.42	-	0.64	0.382	0.889
response to interferon-gamma (GO:0034341)	65	4	6.31	-	0.63	0.523	0.931
response to abiotic stimulus (GO:0009628)	82	5	7.96	-	0.63	0.446	0.931
chromosome segregation (GO:0007059)	99	6	9.61	-	0.62	0.304	0.825
cell surface receptor signaling pathway (GO:0007166)	1445	85	140.31	-	0.61	7.71e-07	1.71e-05
cell killing (GO:0001906)	17	1	1.65	-	0.61	1	1.12
mesoderm development (GO:0007498)	279	16	27.09	-	0.59	0.0384	0.218
system process (GO:0003008)	1419	80	137.79	-	0.58	1.69e-07	5.9e-06
response to biotic stimulus (GO:0009607)	89	5	8.64	-	0.58	0.277	0.776
DNA recombination (GO:0006310)	54	3	5.24	-	0.57	0.483	0.928
transcription initiation from RNA polymerase II promoter (GO:0006367)	55	3	5.34	-	0.56	0.485	0.924
cytokine-mediated signaling pathway (GO:0019221)	55	3	5.34	-	0.56	0.485	0.916
sensory perception of sound (GO:0007605)	38	2	3.69	-	0.54	0.578	0.966
protein methylation (GO:0006479)	57	3	5.53	-	0.54	0.369	0.918
neurological system process (GO:0050877)	1313	69	127.5	-	0.54	3.07e-08	1.25e-06
neuron-neuron synaptic transmission (GO:0007270)	96	5	9.32	-	0.54	0.217	0.697
respiratory electron transport chain (GO:0022904)	119	6	11.56	-	0.52	0.152	0.562
phosphate ion transport (GO:0006817)	20	1	1.94	-	0.51	1	1.13
transcription elongation from RNA polymerase II promoter (GO:0006368)	41	2	3.98	-	0.5	0.586	0.965
meiosis (GO:0007126)	66	3	6.41	-	0.47	0.284	0.778
angiogenesis (GO:0001525)	22	1	2.14	-	0.47	0.717	0.999
mRNA 3'-end processing (GO:0031124)	44	2	4.27	-	0.47	0.433	0.927
gamete generation (GO:0007276)	162	7	15.73	-	0.44	0.0287	0.171
chromatin assembly (GO:0031497)	96	4	9.32	-	0.43	0.109	0.468
cell recognition (GO:0008037)	26	1	2.52	-	0.4	0.509	0.934
cell-matrix adhesion (GO:0007160)	54	2	5.24	-	0.38	0.235	0.736
antigen processing and presentation (GO:0019882)	27	1	2.62	-	0.38	0.51	0.928
G-protein coupled receptor signaling pathway (GO:0007186)	753	27	73.12	-	0.37	2.61e-09	1.27e-07
oxidative phosphorylation (GO:0006119)	56	2	5.44	-	0.37	0.24	0.724
neuromuscular synaptic transmission (GO:0007274)	56	2	5.44	-	0.37	0.24	0.715
reproduction (GO:0000003)	286	10	27.77	-	0.36	0.000282	0.00491
mRNA polyadenylation (GO:0006378)	31	1	3.01	-	0.33	0.36	0.915
JAK-STAT cascade (GO:0007259)	32	1	3.11	-	0.32	0.36	0.906
behavior (GO:0007610)	69	2	6.7	-	0.3	0.0902	0.4
regulation of sequence-specific DNA binding transcription factor activity (GO:0051090)	37	1	3.59	-	0.28	0.253	0.736
sensory perception (GO:0007600)	786	13	76.32	-	0.17	4.1e-18	3.34e-16
sensory perception of chemical stimulus (GO:0007606)	617	3	59.91	-	0.05	4.29e-21	1.05e-18
sensory perception of smell (GO:0007608)	582	2	56.51	-	0.04	4.74e-21	5.78e-19
multi-multicellular organism process (GO:0044706)	3	0	0.29	-	< 0.01	1	1.05
7-methylguanosine mRNA capping (GO:0006370)	6	0	0.58	-	< 0.01	1	1
asymmetric protein localization (GO:0008105)	14	0	1.36	-	< 0.01	0.628	0.971
blood coagulation (GO:0007596)	8	0	0.78	-	< 0.01	1	1.09
termination of RNA polymerase II transcription (GO:0006369)	11	0	1.07	-	< 0.01	0.615	0.961
complement activation (GO:0006956)	15	0	1.46	-	< 0.01	0.637	0.966
vitamin catabolic process (GO:0009111)	1	0	0.1	-	< 0.01	1	1.04
vitamin biosynthetic process (GO:0009110)	14	0	1.36	-	< 0.01	0.628	0.964
sensory perception of pain (GO:0019233)	10	0	0.97	-	< 0.01	1	1.08
regulation of vasoconstriction (GO:0019229)	6	0	0.58	-	< 0.01	1	1
pentose-phosphate shunt (GO:0006098)	9	0	0.87	-	< 0.01	1	1.07
ferredoxin metabolic process (GO:0006124)	3	0	0.29	-	< 0.01	1	1.05
prosthetic group metabolic process (GO:0051189)	3	0	0.29	-	< 0.01	1	1.04
bile acid metabolic process (GO:0008206)	2	0	0.19	-	< 0.01	1	1.01
pinocytosis (GO:0006907)	1	0	0.1	-	< 0.01	1	1.03
sex determination (GO:0007530)	5	0	0.49	-	< 0.01	1	1.02
endoderm development (GO:0007492)	1	0	0.1	-	< 0.01	1	1.03
secondary metabolic process (GO:0019748)	1	0	0.1	-	< 0.01	1	1.03
female gamete generation (GO:0007292)	19	0	1.84	-	< 0.01	0.405	0.899
nitrogen utilization (GO:0019740)	1	0	0.1	-	< 0.01	1	1.02
disaccharide metabolic process (GO:0005984)	2	0	0.19	-	< 0.01	1	1.01
fertilization (GO:0009566)	58	0	5.63	-	< 0.01	0.00888	0.0803
B cell mediated immunity (GO:0019724)	16	0	1.55	-	< 0.01	0.39	0.89
dorsal/ventral axis specification (GO:0009950)	12	0	1.17	-	< 0.01	0.617	0.958
digestive tract mesoderm development (GO:0007502)	18	0	1.75	-	< 0.01	0.398	0.899
sensory perception of taste (GO:0050909)	33	0	3.2	-	< 0.01	0.114	0.478
polyphosphate catabolic process (GO:0006798)	8	0	0.78	-	< 0.01	1	1.09
CELLULAR COMPONANT
PANTHER GO-Slim terms	Bos taurus - REFLIST	Input	expected	over/under	fold Enrichment	raw P-value	FDR
basal part of cell (GO:0045178)	6	2	0.58	+	3.43	0.153	0.307
lipid particle (GO:0005811)	21	6	2.04	+	2.94	0.028	0.105
SNARE complex (GO:0031201)	40	9	3.88	+	2.32	0.037	0.103
presynaptic membrane (GO:0042734)	23	5	2.23	+	2.24	0.0963	0.213
peroxisome (GO:0005777)	37	8	3.59	+	2.23	0.0573	0.141
apical part of cell (GO:0045177)	24	5	2.33	+	2.15	0.176	0.342
microvillus (GO:0005902)	5	1	0.49	+	2.06	0.427	0.607
lysosome (GO:0005764)	63	10	6.12	+	1.63	0.147	0.303
nuclear outer membrane-endoplasmic reticulum membrane network (GO:0042175)	252	40	24.47	+	1.63	0.00664	0.0425
heterotrimeric G-protein complex (GO:0005834)	45	7	4.37	+	1.6	0.222	0.406
actin cytoskeleton (GO:0015629)	206	32	20	+	1.6	0.0158	0.0674
neuromuscular junction (GO:0031594)	13	2	1.26	+	1.58	0.388	0.621
ribosome (GO:0005840)	276	41	26.8	+	1.53	0.0127	0.0627
Golgi apparatus (GO:0005794)	330	49	32.04	+	1.53	0.00788	0.042
vacuole (GO:0005773)	217	32	21.07	+	1.52	0.0323	0.109
cytosol (GO:0005829)	687	98	66.71	+	1.47	0.000536	0.00685
endoplasmic reticulum (GO:0005783)	454	62	44.08	+	1.41	0.0148	0.0677
cytoplasmic membrane-bounded vesicle (GO:0016023)	222	30	21.56	+	1.39	0.0936	0.214
vesicle coat (GO:0030120)	38	5	3.69	+	1.36	0.427	0.595
ribonucleoprotein complex (GO:0030529)	574	75	55.74	+	1.35	0.017	0.0681
mitochondrion (GO:0005739)	439	57	42.63	+	1.34	0.0453	0.116
cytoskeleton (GO:0005856)	602	76	58.46	+	1.3	0.0332	0.106
cytoplasm (GO:0005737)	3619	443	351.42	+	1.26	7.72e-07	4.94e-05
synapse (GO:0045202)	134	16	13.01	+	1.23	0.389	0.607
endosome (GO:0005768)	143	17	13.89	+	1.22	0.402	0.585
cell junction (GO:0030054)	129	15	12.53	+	1.2	0.463	0.63
intracellular (GO:0005622)	5774	661	560.67	+	1.18	3.9e-06	0.000125
organelle (GO:0043226)	4252	478	412.88	+	1.16	0.000833	0.00762
macromolecular complex (GO:0032991)	2375	264	230.62	+	1.14	0.0293	0.104
cell part (GO:0044464)	6103	675	592.62	+	1.14	0.000188	0.00402
microtubule organizing center (GO:0005815)	130	14	12.62	+	1.11	0.659	0.861
protein complex (GO:0043234)	1869	199	181.49	+	1.1	0.195	0.367
nuclear chromosome (GO:0000228)	154	16	14.95	+	1.07	0.786	0.914
membrane (GO:0016020)	2332	241	226.44	+	1.06	0.34	0.587
cilium (GO:0005929)	88	9	8.55	+	1.05	0.857	0.946
chromosome (GO:0005694)	230	23	22.33	+	1.03	0.825	0.926
nucleus (GO:0005634)	2059	195	199.93	-	0.98	0.755	0.895
Unclassified (UNCLASSIFIED)	14133	1324	1372.35	-	0.96	0.0376	0.1
plasma membrane (GO:0005886)	1593	149	154.68	-	0.96	0.693	0.853
integral to membrane (GO:0016021)	988	88	95.94	-	0.92	0.475	0.634
nucleoplasm (GO:0005654)	419	37	40.69	-	0.91	0.677	0.849
proton-transporting ATP synthase complex (GO:0045259)	23	2	2.23	-	0.9	1	1.08
postsynaptic membrane (GO:0045211)	35	3	3.4	-	0.88	1	1.07
mitochondrial inner membrane (GO:0005743)	137	11	13.3	-	0.83	0.663	0.849
protein-DNA complex (GO:0032993)	43	3	4.18	-	0.72	0.796	0.909
microtubule (GO:0005874)	145	10	14.08	-	0.71	0.393	0.598
nucleolus (GO:0005730)	133	9	12.91	-	0.7	0.373	0.628
cell projection (GO:0042995)	422	27	40.98	-	0.66	0.0354	0.103
nuclear envelope (GO:0005635)	94	6	9.13	-	0.66	0.38	0.624
extracellular space (GO:0005615)	551	34	53.5	-	0.64	0.0078	0.0454
extracellular region (GO:0005576)	695	40	67.49	-	0.59	0.000581	0.00619
extracellular matrix (GO:0031012)	147	7	14.27	-	0.49	0.0631	0.149
neuronal cell body (GO:0043025)	23	1	2.23	-	0.45	0.718	0.867
axon (GO:0030424)	52	2	5.05	-	0.4	0.233	0.415
neuron projection (GO:0043005)	279	10	27.09	-	0.37	0.000515	0.00823
dendrite (GO:0030425)	117	4	11.36	-	0.35	0.0347	0.106
proteinaceous extracellular matrix (GO:0005578)	64	2	6.21	-	0.32	0.125	0.266
external encapsulating structure (GO:0030312)	62	0	6.02	-	< 0.01	0.00583	0.0466
tubulin complex (GO:0045298)	2	0	0.19	-	< 0.01	1	1
cell wall (GO:0005618)	62	0	6.02	-	< 0.01	0.00583	0.0414
coated pit (GO:0005905)	3	0	0.29	-	< 0.01	1	1.05
plastid (GO:0009536)	4	0	0.39	-	< 0.01	1	1.03
immunoglobulin complex (GO:0019814)	18	0	1.75	-	< 0.01	0.398	0.593
tight junction (GO:0005923)	5	0	0.49	-	< 0.01	1	1.02
MOLECULAR FUNCTION
PANTHER GO-Slim terms	Bos taurus - REFLIST	Input	expected	over/under	fold Enrichment	raw P-value	FDR
translation release factor activity (GO:0003747)	1	1	0.1	+	10.3	0.169	0.688
calcium channel regulator activity (GO:0005246)	3	2	0.29	+	6.87	0.0654	0.43
DNA topoisomerase activity (GO:0003916)	2	1	0.19	+	5.15	0.243	0.748
racemase and epimerase activity (GO:0016854)	19	9	1.84	+	4.88	0.000478	0.0182
phosphorylase activity (GO:0004645)	9	4	0.87	+	4.58	0.0228	0.198
exodeoxyribonuclease activity (GO:0004529)	17	7	1.65	+	4.24	0.00378	0.0556
transmembrane receptor protein kinase activity (GO:0019199)	5	2	0.49	+	4.12	0.122	0.647
aldehyde-lyase activity (GO:0016832)	5	2	0.49	+	4.12	0.122	0.63
hydro-lyase activity (GO:0016836)	37	12	3.59	+	3.34	0.000931	0.0197
potassium channel regulator activity (GO:0015459)	9	2	0.87	+	2.29	0.254	0.723
channel regulator activity (GO:0016247)	18	4	1.75	+	2.29	0.125	0.626
SNAP receptor activity (GO:0005484)	32	7	3.11	+	2.25	0.0796	0.507
transaminase activity (GO:0008483)	28	6	2.72	+	2.21	0.118	0.644
carbohydrate transmembrane transporter activity (GO:0015144)	19	4	1.84	+	2.17	0.141	0.64
endodeoxyribonuclease activity (GO:0004520)	24	5	2.33	+	2.15	0.176	0.673
exoribonuclease activity (GO:0004532)	22	4	2.14	+	1.87	0.284	0.742
lyase activity (GO:0016829)	249	45	24.18	+	1.86	0.000269	0.0129
actin binding (GO:0003779)	155	28	15.05	+	1.86	0.00383	0.0523
phosphoric diester hydrolase activity (GO:0008081)	66	11	6.41	+	1.72	0.105	0.605
structural constituent of myelin sheath (GO:0019911)	18	3	1.75	+	1.72	0.426	0.957
nuclease activity (GO:0004518)	176	29	17.09	+	1.7	0.0127	0.135
transferase activity, transferring glycosyl groups (GO:0016757)	191	31	18.55	+	1.67	0.0119	0.134
protein disulfide isomerase activity (GO:0003756)	13	2	1.26	+	1.58	0.388	0.904
GTPase activity (GO:0003924)	424	65	41.17	+	1.58	0.000927	0.0221
kinase inhibitor activity (GO:0019210)	33	5	3.2	+	1.56	0.382	0.9
enzyme inhibitor activity (GO:0004857)	101	15	9.81	+	1.53	0.137	0.639
translation elongation factor activity (GO:0003746)	27	4	2.62	+	1.53	0.349	0.866
damaged DNA binding (GO:0003684)	27	4	2.62	+	1.53	0.349	0.855
acetyltransferase activity (GO:0016407)	83	12	8.06	+	1.49	0.202	0.715
phosphoprotein phosphatase activity (GO:0004721)	132	19	12.82	+	1.48	0.113	0.632
glucosidase activity (GO:0015926)	14	2	1.36	+	1.47	0.647	1.1
hydrogen ion transmembrane transporter activity (GO:0015078)	84	12	8.16	+	1.47	0.206	0.715
deacetylase activity (GO:0019213)	21	3	2.04	+	1.47	0.466	1
gap junction channel activity (GO:0005243)	21	3	2.04	+	1.47	0.466	0.99
poly(A) RNA binding (GO:0008143)	7	1	0.68	+	1.47	0.524	1.02
ATPase activity, coupled to transmembrane movement of substances (GO:0042626)	106	15	10.29	+	1.46	0.196	0.706
hydrolase activity, acting on ester bonds (GO:0016788)	585	82	56.81	+	1.44	0.0023	0.0365
aminoacyl-tRNA ligase activity (GO:0004812)	50	7	4.86	+	1.44	0.347	0.872
isomerase activity (GO:0016853)	124	17	12.04	+	1.41	0.18	0.66
transferase activity, transferring acyl groups (GO:0016746)	212	29	20.59	+	1.41	0.0866	0.517
nucleotide phosphatase activity (GO:0019204)	22	3	2.14	+	1.4	0.482	1
antioxidant activity (GO:0016209)	37	5	3.59	+	1.39	0.417	0.948
cytoskeletal protein binding (GO:0008092)	351	47	34.08	+	1.38	0.0405	0.322
pyrophosphatase activity (GO:0016462)	724	96	70.3	+	1.37	0.00479	0.0609
amino acid transmembrane transporter activity (GO:0015171)	83	11	8.06	+	1.36	0.359	0.868
phosphatase activity (GO:0016791)	222	29	21.56	+	1.35	0.145	0.644
kinase activator activity (GO:0019209)	23	3	2.23	+	1.34	0.498	1.02
hydrolase activity, hydrolyzing N-glycosyl compounds (GO:0016799)	23	3	2.23	+	1.34	0.498	1.01
peroxidase activity (GO:0004601)	23	3	2.23	+	1.34	0.498	1
carbohydrate kinase activity (GO:0019200)	31	4	3.01	+	1.33	0.547	1.06
structural constituent of ribosome (GO:0003735)	236	30	22.92	+	1.31	0.158	0.672
transferase activity (GO:0016740)	1424	181	138.27	+	1.31	0.000633	0.0173
translation factor activity, nucleic acid binding (GO:0008135)	8	1	0.78	+	1.29	0.566	1.07
kinase activity (GO:0016301)	645	79	62.63	+	1.26	0.0537	0.394
protein kinase activity (GO:0004672)	435	53	42.24	+	1.25	0.125	0.614
catalytic activity (GO:0003824)	4736	558	459.88	+	1.21	1.61e-06	0.000102
oxidoreductase activity (GO:0016491)	593	69	57.58	+	1.2	0.145	0.631
cation transmembrane transporter activity (GO:0008324)	295	34	28.65	+	1.19	0.328	0.836
transforming growth factor beta receptor binding (GO:0005160)	35	4	3.4	+	1.18	0.774	1.21
hydrolase activity (GO:0016787)	2086	238	202.56	+	1.17	0.0154	0.148
ligand-activated sequence-specific DNA binding RNA polymerase II transcription factor activity (GO:0004879)	44	5	4.27	+	1.17	0.619	1.08
structural molecule activity (GO:0005198)	628	71	60.98	+	1.16	0.223	0.723
ligase activity (GO:0016874)	250	28	24.28	+	1.15	0.457	0.992
phospholipase activity (GO:0004620)	90	10	8.74	+	1.14	0.599	1.1
structural constituent of cytoskeleton (GO:0005200)	261	29	25.34	+	1.14	0.467	0.979
non-membrane spanning protein tyrosine kinase activity (GO:0004715)	9	1	0.87	+	1.14	0.604	1.1
carboxy-lyase activity (GO:0016831)	27	3	2.62	+	1.14	0.745	1.2
DNA replication origin binding (GO:0003688)	9	1	0.87	+	1.14	0.604	1.09
translation regulator activity (GO:0045182)	82	9	7.96	+	1.13	0.71	1.18
chromatin binding (GO:0003682)	194	21	18.84	+	1.11	0.629	1.08
phosphatase inhibitor activity (GO:0019212)	47	5	4.56	+	1.1	0.805	1.23
enzyme regulator activity (GO:0030234)	442	47	42.92	+	1.1	0.52	1.02
adenylate cyclase activity (GO:0004016)	114	12	11.07	+	1.08	0.753	1.2
RNA polymerase II transcription factor binding transcription factor activity (GO:0001076)	67	7	6.51	+	1.08	0.837	1.25
lipase activity (GO:0016298)	125	13	12.14	+	1.07	0.764	1.21
sequence-specific DNA binding RNA polymerase II transcription factor activity (GO:0000981)	241	25	23.4	+	1.07	0.744	1.2
transporter activity (GO:0005215)	1069	110	103.8	+	1.06	0.563	1.08
transmembrane transporter activity (GO:0022857)	918	94	89.14	+	1.05	0.611	1.09
nucleotidyltransferase activity (GO:0016779)	88	9	8.55	+	1.05	0.857	1.27
mRNA binding (GO:0003729)	148	15	14.37	+	1.04	0.89	1.29
enzyme activator activity (GO:0008047)	139	14	13.5	+	1.04	0.886	1.29
DNA N-glycosylase activity (GO:0019104)	10	1	0.97	+	1.03	1	1.16
lipid transporter activity (GO:0005319)	51	5	4.95	+	1.01	1	1.15
Unclassified (UNCLASSIFIED)	11469	1120	1113.67	+	1.01	0.803	1.24
protein binding (GO:0005515)	2840	277	275.77	+	1	0.946	1.35
small GTPase regulator activity (GO:0005083)	175	17	16.99	+	1	1	1.41
methyltransferase activity (GO:0008168)	134	13	13.01	-	1	1	1.26
microtubule binding (GO:0008017)	114	11	11.07	-	0.99	1	1.32
DNA-directed RNA polymerase activity (GO:0003899)	52	5	5.05	-	0.99	1	1.3
transcription cofactor activity (GO:0003712)	209	20	20.29	-	0.99	1	1.4
transmembrane receptor protein tyrosine kinase activity (GO:0004714)	63	6	6.12	-	0.98	1	1.37
proton-transporting ATP synthase activity, rotational mechanism (GO:0046933)	21	2	2.04	-	0.98	1	1.35
guanyl-nucleotide exchange factor activity (GO:0005085)	105	10	10.2	-	0.98	1	1.33
motor activity (GO:0003774)	95	9	9.22	-	0.98	1	1.38
neurotransmitter transporter activity (GO:0005326)	32	3	3.11	-	0.97	1	1.28
transcription factor binding transcription factor activity (GO:0000989)	238	22	23.11	-	0.95	0.913	1.31
transmembrane receptor protein serine/threonine kinase activity (GO:0004675)	11	1	1.07	-	0.94	1	1.14
microtubule motor activity (GO:0003777)	77	7	7.48	-	0.94	1	1.39
transforming growth factor beta-activated receptor activity (GO:0005024)	11	1	1.07	-	0.94	1	1.14
protein binding transcription factor activity (GO:0000988)	245	22	23.79	-	0.92	0.828	1.25
calmodulin binding (GO:0005516)	125	11	12.14	-	0.91	0.88	1.29
calcium ion binding (GO:0005509)	231	20	22.43	-	0.89	0.737	1.2
sequence-specific DNA binding transcription factor activity (GO:0003700)	816	69	79.24	-	0.87	0.278	0.748
binding (GO:0005488)	5375	454	521.93	-	0.87	0.00102	0.0195
endoribonuclease activity (GO:0004521)	36	3	3.5	-	0.86	1	1.27
phosphatase regulator activity (GO:0019208)	24	2	2.33	-	0.86	1	1.35
RNA methyltransferase activity (GO:0008173)	48	4	4.66	-	0.86	1	1.31
nucleotide binding (GO:0000166)	181	15	17.58	-	0.85	0.704	1.18
DNA helicase activity (GO:0003678)	49	4	4.76	-	0.84	1	1.26
nucleic acid binding (GO:0003676)	1755	143	170.42	-	0.84	0.0353	0.293
receptor binding (GO:0005102)	815	65	79.14	-	0.82	0.13	0.623
DNA binding (GO:0003677)	1162	92	112.83	-	0.82	0.0523	0.4
translation initiation factor activity (GO:0003743)	38	3	3.69	-	0.81	1	1.12
RNA binding (GO:0003723)	429	33	41.66	-	0.79	0.215	0.719
voltage-gated calcium channel activity (GO:0005245)	26	2	2.52	-	0.79	1	1.36
hydrolase activity, hydrolyzing O-glycosyl compounds (GO:0004553)	52	4	5.05	-	0.79	0.816	1.24
chemokine activity (GO:0008009)	27	2	2.62	-	0.76	1	1.34
guanylate cyclase activity (GO:0004383)	14	1	1.36	-	0.74	1	1.22
anion channel activity (GO:0005253)	57	4	5.53	-	0.72	0.656	1.11
cytokine activity (GO:0005125)	129	9	12.53	-	0.72	0.45	0.989
calcium-dependent phospholipid binding (GO:0005544)	45	3	4.37	-	0.69	0.797	1.24
lipid binding (GO:0008289)	156	10	15.15	-	0.66	0.27	0.748
helicase activity (GO:0004386)	79	5	7.67	-	0.65	0.443	0.984
serine-type peptidase activity (GO:0008236)	131	8	12.72	-	0.63	0.232	0.737
ion channel activity (GO:0005216)	356	21	34.57	-	0.61	0.022	0.2
cation channel activity (GO:0005261)	121	7	11.75	-	0.6	0.212	0.722
ubiquitin-protein ligase activity (GO:0004842)	89	5	8.64	-	0.58	0.277	0.755
kinase regulator activity (GO:0019207)	72	4	6.99	-	0.57	0.414	0.953
intramolecular transferase activity (GO:0016866)	19	1	1.84	-	0.54	1	1.29
voltage-gated ion channel activity (GO:0005244)	95	5	9.22	-	0.54	0.216	0.712
cytokine receptor activity (GO:0004896)	58	3	5.63	-	0.53	0.369	0.881
RNA helicase activity (GO:0003724)	39	2	3.79	-	0.53	0.58	1.09
metallopeptidase activity (GO:0008237)	79	4	7.67	-	0.52	0.246	0.745
peptidase activity (GO:0008233)	482	24	46.8	-	0.51	0.000482	0.0153
double-stranded DNA binding (GO:0003690)	41	2	3.98	-	0.5	0.586	1.09
ligand-gated ion channel activity (GO:0015276)	146	7	14.18	-	0.49	0.0629	0.445
voltage-gated potassium channel activity (GO:0005249)	65	3	6.31	-	0.48	0.282	0.747
DNA-directed DNA polymerase activity (GO:0003887)	22	1	2.14	-	0.47	0.717	1.18
G-protein coupled receptor activity (GO:0004930)	329	14	31.95	-	0.44	0.00103	0.0179
single-stranded DNA binding (GO:0003697)	47	2	4.56	-	0.44	0.318	0.821
cysteine-type peptidase activity (GO:0008234)	98	4	9.52	-	0.42	0.0811	0.499
signal transducer activity (GO:0004871)	1443	56	140.12	-	0.4	1.78e-15	1.7e-13
extracellular matrix structural constituent (GO:0005201)	27	1	2.62	-	0.38	0.51	1.01
hormone activity (GO:0005179)	54	2	5.24	-	0.38	0.235	0.737
receptor activity (GO:0004872)	1590	56	154.39	-	0.36	2.37e-19	4.53e-17
serine-type endopeptidase inhibitor activity (GO:0004867)	87	3	8.45	-	0.36	0.0632	0.431
growth factor activity (GO:0008083)	59	2	5.73	-	0.35	0.172	0.683
cytokine receptor binding (GO:0005126)	59	2	5.73	-	0.35	0.172	0.669
glutamate receptor activity (GO:0008066)	36	1	3.5	-	0.29	0.253	0.743
nucleotide kinase activity (GO:0019201)	36	1	3.5	-	0.29	0.253	0.732
peptidase inhibitor activity (GO:0030414)	112	3	10.88	-	0.28	0.0127	0.128
antigen binding (GO:0003823)	42	1	4.08	-	0.25	0.178	0.665
galactosidase activity (GO:0015925)	9	0	0.87	-	< 0.01	1	1.19
DNA ligase activity (GO:0003909)	2	0	0.19	-	< 0.01	1	1.02
core RNA polymerase I binding transcription factor activity (GO:0001181)	1	0	0.1	-	< 0.01	1	1.11
neurotrophin receptor binding (GO:0005165)	4	0	0.39	-	< 0.01	1	1.04
tumor necrosis factor receptor binding (GO:0005164)	9	0	0.87	-	< 0.01	1	1.18
RNA polymerase III transcription factor binding transcription factor activity (GO:0001007)	1	0	0.1	-	< 0.01	1	1.1
sequence-specific DNA binding RNA polymerase I transcription factor activity (GO:0001167)	1	0	0.1	-	< 0.01	1	1.1
interleukin-9 receptor binding (GO:0005140)	1	0	0.1	-	< 0.01	1	1.09
receptor inhibitor activity (GO:0030547)	5	0	0.49	-	< 0.01	1	1.03
receptor activator activity (GO:0030546)	2	0	0.19	-	< 0.01	1	1.02
acetylcholine receptor activity (GO:0015464)	9	0	0.87	-	< 0.01	1	1.17
receptor regulator activity (GO:0030545)	7	0	0.68	-	< 0.01	1	1.21
cysteine-type endopeptidase inhibitor activity (GO:0004869)	5	0	0.49	-	< 0.01	1	1.03
GABA receptor activity (GO:0016917)	21	0	2.04	-	< 0.01	0.252	0.752
DNA polymerase processivity factor activity (GO:0030337)	1	0	0.1	-	< 0.01	1	1.09
deaminase activity (GO:0019239)	27	0	2.62	-	< 0.01	0.167	0.693
centromeric DNA binding (GO:0019237)	1	0	0.1	-	< 0.01	1	1.08
metalloendopeptidase inhibitor activity (GO:0008191)	10	0	0.97	-	< 0.01	1	1.23
electron carrier activity (GO:0009055)	1	0	0.1	-	< 0.01	1	1.07
intermediate filament binding (GO:0019215)	7	0	0.68	-	< 0.01	1	1.2
RNA polymerase I transcription factor binding transcription factor activity (GO:0001082)	1	0	0.1	-	< 0.01	1	1.07
phosphatase activator activity (GO:0019211)	1	0	0.1	-	< 0.01	1	1.06
RNA-directed DNA polymerase activity (GO:0003964)	9	0	0.87	-	< 0.01	1	1.16
aspartic-type endopeptidase activity (GO:0004190)	61	0	5.92	-	< 0.01	0.00576	0.0688
carbohydrate phosphatase activity (GO:0019203)	8	0	0.78	-	< 0.01	1	1.25
amino acid kinase activity (GO:0019202)	6	0	0.58	-	< 0.01	1	1
core RNA polymerase III binding transcription factor activity (GO:0000995)	4	0	0.39	-	< 0.01	1	1.04
core RNA polymerase II binding transcription factor activity (GO:0000991)	3	0	0.29	-	< 0.01	1	1.13
core RNA polymerase binding transcription factor activity (GO:0000990)	8	0	0.78	-	< 0.01	1	1.24
voltage-gated sodium channel activity (GO:0005248)	22	0	2.14	-	< 0.01	0.255	0.715
transketolase activity (GO:0004802)	3	0	0.29	-	< 0.01	1	1.12
carbohydrate binding (GO:0030246)	11	0	1.07	-	< 0.01	0.615	1.09
DNA primase activity (GO:0003896)	2	0	0.19	-	< 0.01	1	1.01
neuropeptide hormone activity (GO:0005184)	14	0	1.36	-	< 0.01	0.628	1.09
DNA-methyltransferase activity (GO:0009008)	10	0	0.97	-	< 0.01	1	1.22
sequence-specific DNA binding RNA polymerase III transcription factor activity (GO:0001034)	1	0	0.1	-	< 0.01	1	1.06
DNA photolyase activity (GO:0003913)	2	0	0.19	-	< 0.01	1	1.01
amylase activity (GO:0016160)	1	0	0.1	-	< 0.01	1	1.05
cyclic nucleotide-gated ion channel activity (GO:0043855)	7	0	0.68	-	< 0.01	1	1.19

## Sheet: KEGG (KS1_KS2)
#Term	Database	ID	Input number	Background number		P-Value	Corrected P-Value	Input	Rich Factor
Insulin signaling pathway	KEGG PATHWAY	bta04910	11	112		0.0453	0.918742	E1BBJ7|A6QR34|Q0II31|Q3ZC43|A9CR99|A6QPZ5|E1BMX0|A0JNH7|F1MYE0|F1MJI8|F1MYJ4	0.0982143	1
Aldosterone-regulated sodium reabsorption	KEGG PATHWAY	bta04960	5	33		0.0402	0.918742	F1MYE0|Q2YDP5|F1MU35|E1BMX0|F1MKV9	0.151515	2
Axon guidance	KEGG PATHWAY	bta04360	12	120		0.0338	0.918742	Q17QZ0|F1ML02|Q17R05|A5D7T5|A7MBH9|A5D7J8|E1BMX0|F1N0C7|A6QLY0|A6H720|F1MGN0|A5PK69	0.1	3
mTOR signaling pathway	KEGG PATHWAY	bta04150	12	120		0.0338	0.918742	A4IFJ9|M5FK88|A8KC70|F1MYJ4|Q5EA22|Q0II31|A6QQ17|A4IFF4|E1BMX0|F1MYE0|F1MU35|F1MGY2	0.1	4
Pyruvate metabolism	KEGG PATHWAY	bta00620	7	44		0.0132	0.809306	E1BNT6|Q9BEA3|Q1JPB6|Q148K4|Q2KI61|A5D984|A7YWF1	0.159091	5
MicroRNAs in cancer	KEGG PATHWAY	bta05206	13	114		0.0114	0.809306	F6R2C4|Q17QZ0|E1BN61|Q0VD03|E1BC36|E1BMB9|A6QR62|F1MK44|E1BMX0|F1MYE0|A5PKM2|F1MU35|A4FV69	0.114035	6
ErbB signaling pathway	KEGG PATHWAY	bta04012	9	63		0.0097	0.809306	Q17QZ0|F1MYJ4|A6QR62|A6QPZ5|E1BMX0|A2VE27|A6H720|F1MU35|A5PKM2	0.142857	7
Tight junction	KEGG PATHWAY	bta04530	13	103		0.0054	0.809306	Q29RS2|Q1RMR3|F1MYN2|A0JNH7|G3N018|F1MYJ4|A7MBH9|A4IFI9|E1BMX0|E1BPQ9|A4IFM4|F1MU35|A7E301	0.126214	8

## Sheet: GO (KS2_KS3)
BIOLOGICAL FUNCTION
PANTHER GO-Slim terms	Bos taurus - REFLIST	Input	expected	over/under	fold Enrichment	raw P-value	FDR
vitamin catabolic process (GO:0009111)	1	1	0.12	+	8.38	0.202	0.794
skeletal system development (GO:0001501)	14	6	1.67	+	3.59	0.0151	0.194
polyphosphate catabolic process (GO:0006798)	8	3	0.95	+	3.14	0.104	0.564
ferredoxin metabolic process (GO:0006124)	3	1	0.36	+	2.79	0.363	0.843
protein ADP-ribosylation (GO:0006471)	6	2	0.72	+	2.79	0.207	0.776
DNA catabolic process (GO:0006308)	16	5	1.91	+	2.62	0.0654	0.443
fatty acid beta-oxidation (GO:0006635)	26	8	3.1	+	2.58	0.0238	0.277
nitric oxide biosynthetic process (GO:0006809)	7	2	0.84	+	2.39	0.248	0.796
anterior/posterior axis specification (GO:0009948)	15	4	1.79	+	2.24	0.137	0.655
circadian rhythm (GO:0007623)	12	3	1.43	+	2.1	0.21	0.742
growth (GO:0040007)	8	2	0.95	+	2.1	0.289	0.821
rhythmic process (GO:0048511)	12	3	1.43	+	2.1	0.21	0.732
anatomical structure morphogenesis (GO:0009653)	153	34	18.25	+	1.86	0.0018	0.04
glycolysis (GO:0006096)	32	7	3.82	+	1.83	0.185	0.779
cytokine production (GO:0001816)	29	6	3.46	+	1.73	0.263	0.784
transmembrane receptor protein tyrosine kinase signaling pathway (GO:0007169)	160	33	19.09	+	1.73	0.00659	0.107
purine nucleobase metabolic process (GO:0006144)	73	15	8.71	+	1.72	0.0571	0.435
phosphate ion transport (GO:0006817)	20	4	2.39	+	1.68	0.316	0.829
nitric oxide mediated signal transduction (GO:0007263)	5	1	0.6	+	1.68	0.491	0.952
carbohydrate transport (GO:0008643)	30	6	3.58	+	1.68	0.271	0.787
phagocytosis (GO:0006909)	105	21	12.53	+	1.68	0.0408	0.369
regulation of translation (GO:0006417)	41	8	4.89	+	1.64	0.24	0.791
fatty acid metabolic process (GO:0006631)	190	37	22.67	+	1.63	0.00905	0.138
I-kappaB kinase/NF-kappaB cascade (GO:0007249)	47	9	5.61	+	1.61	0.191	0.776
vitamin transport (GO:0051180)	21	4	2.51	+	1.6	0.333	0.865
blood circulation (GO:0008015)	22	4	2.62	+	1.52	0.352	0.867
exocytosis (GO:0006887)	188	34	22.43	+	1.52	0.0286	0.303
spermatogenesis (GO:0007283)	67	12	7.99	+	1.5	0.199	0.794
receptor-mediated endocytosis (GO:0006898)	108	19	12.88	+	1.47	0.114	0.603
cellular amino acid catabolic process (GO:0009063)	69	12	8.23	+	1.46	0.209	0.749
cell differentiation (GO:0030154)	539	92	64.3	+	1.43	0.00206	0.0387
cellular amino acid biosynthetic process (GO:0008652)	78	13	9.31	+	1.4	0.237	0.791
response to endogenous stimulus (GO:0009719)	264	44	31.49	+	1.4	0.041	0.357
pteridine-containing compound metabolic process (GO:0042558)	18	3	2.15	+	1.4	0.485	0.969
regulation of cellular amino acid metabolic process (GO:0006521)	6	1	0.72	+	1.4	0.546	0.994
unsaturated fatty acid biosynthetic process (GO:0006636)	6	1	0.72	+	1.4	0.546	0.986
fatty acid biosynthetic process (GO:0006633)	73	12	8.71	+	1.38	0.29	0.813
cell proliferation (GO:0008283)	74	12	8.83	+	1.36	0.295	0.8
coenzyme metabolic process (GO:0006732)	125	20	14.91	+	1.34	0.223	0.768
endocytosis (GO:0006897)	320	51	38.18	+	1.34	0.0615	0.441
lipid metabolic process (GO:0006629)	458	72	54.64	+	1.32	0.0325	0.305
nervous system development (GO:0007399)	321	50	38.29	+	1.31	0.0892	0.558
cell growth (GO:0016049)	97	15	11.57	+	1.3	0.355	0.85
porphyrin-containing compound metabolic process (GO:0006778)	26	4	3.1	+	1.29	0.555	0.995
response to external stimulus (GO:0009605)	384	58	45.81	+	1.27	0.102	0.577
nucleobase-containing compound transport (GO:0015931)	126	19	15.03	+	1.26	0.343	0.873
gluconeogenesis (GO:0006094)	20	3	2.39	+	1.26	0.73	1.02
catabolic process (GO:0009056)	1367	205	163.08	+	1.26	0.00203	0.0412
cell-matrix adhesion (GO:0007160)	54	8	6.44	+	1.24	0.535	0.982
monosaccharide metabolic process (GO:0005996)	75	11	8.95	+	1.23	0.484	0.976
anion transport (GO:0006820)	280	41	33.4	+	1.23	0.236	0.799
cytokinesis (GO:0000910)	144	21	17.18	+	1.22	0.375	0.856
lipid transport (GO:0006869)	76	11	9.07	+	1.21	0.489	0.962
RNA catabolic process (GO:0006401)	77	11	9.19	+	1.2	0.602	1.01
phospholipid metabolic process (GO:0006644)	203	29	24.22	+	1.2	0.337	0.866
system development (GO:0048731)	441	63	52.61	+	1.2	0.189	0.78
muscle organ development (GO:0007517)	28	4	3.34	+	1.2	0.771	0.996
vesicle-mediated transport (GO:0016192)	715	102	85.3	+	1.2	0.0942	0.561
MAPK cascade (GO:0000165)	344	49	41.04	+	1.19	0.248	0.786
developmental process (GO:0032502)	1566	223	186.82	+	1.19	0.0121	0.174
protein transport (GO:0015031)	747	106	89.12	+	1.19	0.0903	0.551
phosphate-containing compound metabolic process (GO:0006796)	1736	245	207.1	+	1.18	0.0122	0.165
cellular amino acid metabolic process (GO:0006520)	277	39	33.05	+	1.18	0.313	0.831
protein localization (GO:0008104)	548	77	65.38	+	1.18	0.168	0.733
intracellular protein transport (GO:0006886)	707	98	84.34	+	1.16	0.163	0.724
locomotion (GO:0040011)	332	46	39.61	+	1.16	0.355	0.866
intracellular signal transduction (GO:0035556)	1166	161	139.1	+	1.16	0.0746	0.479
cytoskeleton organization (GO:0007010)	414	57	49.39	+	1.15	0.292	0.809
cellular component movement (GO:0006928)	517	71	61.68	+	1.15	0.251	0.774
neurotransmitter secretion (GO:0007269)	102	14	12.17	+	1.15	0.65	1.02
DNA replication (GO:0006260)	175	24	20.88	+	1.15	0.49	0.956
protein lipidation (GO:0006497)	66	9	7.87	+	1.14	0.706	1.02
angiogenesis (GO:0001525)	22	3	2.62	+	1.14	0.745	1.03
cellular glucose homeostasis (GO:0001678)	22	3	2.62	+	1.14	0.745	1.03
sulfur compound metabolic process (GO:0006790)	88	12	10.5	+	1.14	0.626	1.01
regulation of phosphate metabolic process (GO:0019220)	551	75	65.73	+	1.14	0.293	0.804
amino acid transport (GO:0006865)	103	14	12.29	+	1.14	0.651	1.01
transport (GO:0006810)	1747	236	208.41	+	1.13	0.063	0.439
ion transport (GO:0006811)	439	59	52.37	+	1.13	0.379	0.855
localization (GO:0051179)	2100	282	250.53	+	1.13	0.0505	0.41
cellular component morphogenesis (GO:0032989)	462	62	55.12	+	1.12	0.39	0.857
death (GO:0016265)	403	54	48.08	+	1.12	0.4	0.872
cell death (GO:0008219)	403	54	48.08	+	1.12	0.4	0.865
complement activation (GO:0006956)	15	2	1.79	+	1.12	0.701	1.02
negative regulation of apoptotic process (GO:0043066)	105	14	12.53	+	1.12	0.655	1.01
cell cycle (GO:0007049)	740	97	88.28	+	1.1	0.362	0.85
immune response (GO:0006955)	252	33	30.06	+	1.1	0.629	1
behavior (GO:0007610)	69	9	8.23	+	1.09	0.715	1.02
homeostatic process (GO:0042592)	346	45	41.28	+	1.09	0.563	0.989
embryo development (GO:0009790)	100	13	11.93	+	1.09	0.759	1.01
cell adhesion (GO:0007155)	339	44	40.44	+	1.09	0.56	0.997
biological adhesion (GO:0022610)	339	44	40.44	+	1.09	0.56	0.99
cellular defense response (GO:0006968)	108	14	12.88	+	1.09	0.768	0.997
mitosis (GO:0007067)	232	30	27.68	+	1.08	0.687	1.03
mRNA polyadenylation (GO:0006378)	31	4	3.7	+	1.08	0.785	0.997
cellular calcium ion homeostasis (GO:0006874)	124	16	14.79	+	1.08	0.783	1
DNA metabolic process (GO:0006259)	468	60	55.83	+	1.07	0.569	0.992
nitrogen compound metabolic process (GO:0006807)	2807	358	334.87	+	1.07	0.206	0.797
metabolic process (GO:0008152)	6397	810	763.15	+	1.06	0.0596	0.44
apoptotic process (GO:0006915)	383	48	45.69	+	1.05	0.753	1.03
immune system process (GO:0002376)	584	73	69.67	+	1.05	0.701	1.03
JAK-STAT cascade (GO:0007259)	32	4	3.82	+	1.05	0.79	0.999
peroxisomal transport (GO:0043574)	8	1	0.95	+	1.05	1	1.07
B cell mediated immunity (GO:0019724)	16	2	1.91	+	1.05	1	1.11
cellular component organization (GO:0016043)	2137	266	254.94	+	1.04	0.487	0.965
organelle organization (GO:0006996)	1350	167	161.05	+	1.04	0.637	1.01
response to biotic stimulus (GO:0009607)	89	11	10.62	+	1.04	0.871	1.06
cellular component organization or biogenesis (GO:0071840)	2300	280	274.38	+	1.02	0.736	1.03
cellular process (GO:0009987)	9199	1119	1097.42	+	1.02	0.426	0.889
regulation of molecular function (GO:0065009)	444	54	52.97	+	1.02	0.883	1.07
cellular protein modification process (GO:0006464)	848	103	101.16	+	1.02	0.872	1.06
primary metabolic process (GO:0044238)	5233	634	624.29	+	1.02	0.68	1.03
regulation of catalytic activity (GO:0050790)	366	44	43.66	+	1.01	0.936	1.11
nucleobase-containing compound metabolic process (GO:0006139)	3055	365	364.45	+	1	0.976	1.16
biosynthetic process (GO:0009058)	1935	230	230.84	-	1	1	1.18
protein acetylation (GO:0006473)	76	9	9.07	-	0.99	1	1.16
Unclassified (UNCLASSIFIED)	9953	1176	1187.37	-	0.99	0.678	1.03
response to stress (GO:0006950)	645	76	76.95	-	0.99	1	1.17
cell killing (GO:0001906)	17	2	2.03	-	0.99	1	1.1
cellular component biogenesis (GO:0044085)	904	105	107.85	-	0.97	0.835	1.03
regulation of gene expression, epigenetic (GO:0040029)	69	8	8.23	-	0.97	1	1.16
ectoderm development (GO:0007398)	217	25	25.89	-	0.97	1	1.15
mRNA 3'-end processing (GO:0031124)	44	5	5.25	-	0.95	1	1.02
chromatin organization (GO:0006325)	361	41	43.07	-	0.95	0.87	1.07
mitochondrial transport (GO:0006839)	53	6	6.32	-	0.95	1	1.12
DNA repair (GO:0006281)	168	19	20.04	-	0.95	0.906	1.08
signal transduction (GO:0007165)	2672	302	318.76	-	0.95	0.358	0.848
synaptic vesicle exocytosis (GO:0016079)	62	7	7.4	-	0.95	1	1.15
cell communication (GO:0007154)	3037	340	362.31	-	0.94	0.242	0.786
gamete generation (GO:0007276)	162	18	19.33	-	0.93	0.903	1.09
pyrimidine nucleobase metabolic process (GO:0006206)	36	4	4.29	-	0.93	1	1.13
carbohydrate metabolic process (GO:0005975)	354	39	42.23	-	0.92	0.681	1.03
protein targeting (GO:0006605)	182	20	21.71	-	0.92	0.819	1.02
calcium-mediated signaling (GO:0019722)	91	10	10.86	-	0.92	1	1.1
response to abiotic stimulus (GO:0009628)	82	9	9.78	-	0.92	1	1.17
regulation of transcription from RNA polymerase II promoter (GO:0006357)	611	67	72.89	-	0.92	0.57	0.986
protein complex assembly (GO:0006461)	229	25	27.32	-	0.92	0.759	1.02
regulation of nucleobase-containing compound metabolic process (GO:0019219)	579	63	69.07	-	0.91	0.517	0.978
protein complex biogenesis (GO:0070271)	230	25	27.44	-	0.91	0.759	1.01
response to stimulus (GO:0050896)	3187	345	380.2	-	0.91	0.0677	0.447
synaptic transmission (GO:0007268)	409	44	48.79	-	0.9	0.59	0.993
transcription from RNA polymerase II promoter (GO:0006366)	798	85	95.2	-	0.89	0.345	0.868
steroid metabolic process (GO:0008202)	115	12	13.72	-	0.87	0.773	0.993
cell-cell adhesion (GO:0016337)	145	15	17.3	-	0.87	0.7	1.04
protein metabolic process (GO:0019538)	1760	182	209.96	-	0.87	0.0554	0.436
mRNA processing (GO:0006397)	281	29	33.52	-	0.87	0.517	0.985
cation transport (GO:0006812)	97	10	11.57	-	0.86	0.755	1.03
regulation of cell cycle (GO:0051726)	185	19	22.07	-	0.86	0.648	1.02
chromatin remodeling (GO:0006338)	39	4	4.65	-	0.86	1	1.03
glycogen metabolic process (GO:0005977)	39	4	4.65	-	0.86	1	1.02
transcription, DNA-dependent (GO:0006351)	1038	106	123.83	-	0.86	0.128	0.638
chromosome segregation (GO:0007059)	99	10	11.81	-	0.85	0.756	1.02
pattern specification process (GO:0007389)	99	10	11.81	-	0.85	0.756	1.02
RNA metabolic process (GO:0016070)	1639	163	195.53	-	0.83	0.0214	0.261
biological regulation (GO:0065007)	3559	351	424.58	-	0.83	0.00017	0.00414
defense response to bacterium (GO:0042742)	61	6	7.28	-	0.82	0.843	1.04
cyclic nucleotide metabolic process (GO:0009187)	123	12	14.67	-	0.82	0.578	0.993
proteolysis (GO:0006508)	547	53	65.26	-	0.81	0.159	0.719
JNK cascade (GO:0007254)	31	3	3.7	-	0.81	1	1.12
regulation of biological process (GO:0050789)	2964	284	353.6	-	0.8	0.000119	0.00322
cell-cell signaling (GO:0007267)	575	55	68.6	-	0.8	0.117	0.605
tRNA metabolic process (GO:0006399)	126	12	15.03	-	0.8	0.579	0.988
reproduction (GO:0000003)	286	27	34.12	-	0.79	0.269	0.79
rRNA metabolic process (GO:0016072)	139	13	16.58	-	0.78	0.509	0.977
mesoderm development (GO:0007498)	279	26	33.28	-	0.78	0.262	0.789
DNA recombination (GO:0006310)	54	5	6.44	-	0.78	0.832	1.04
response to interferon-gamma (GO:0034341)	65	6	7.75	-	0.77	0.7	1.04
cell surface receptor signaling pathway (GO:0007166)	1445	133	172.39	-	0.77	0.00272	0.0475
meiosis (GO:0007126)	66	6	7.87	-	0.76	0.701	1.02
mRNA transcription (GO:0009299)	11	1	1.31	-	0.76	1	1.03
response to toxic substance (GO:0009636)	22	2	2.62	-	0.76	1	1.13
protein glycosylation (GO:0006486)	112	10	13.36	-	0.75	0.462	0.956
mRNA splicing, via spliceosome (GO:0000398)	202	18	24.1	-	0.75	0.272	0.781
polysaccharide metabolic process (GO:0005976)	101	9	12.05	-	0.75	0.534	0.987
muscle contraction (GO:0006936)	125	11	14.91	-	0.74	0.403	0.862
nuclear transport (GO:0051169)	127	11	15.15	-	0.73	0.405	0.859
protein folding (GO:0006457)	108	9	12.88	-	0.7	0.367	0.846
segment specification (GO:0007379)	72	6	8.59	-	0.7	0.579	0.981
chromatin assembly (GO:0031497)	96	8	11.45	-	0.7	0.425	0.893
regulation of carbohydrate metabolic process (GO:0006109)	24	2	2.86	-	0.7	1	1.14
dorsal/ventral axis specification (GO:0009950)	12	1	1.43	-	0.7	1	1.07
generation of precursor metabolites and energy (GO:0006091)	195	16	23.26	-	0.69	0.178	0.76
regulation of sequence-specific DNA binding transcription factor activity (GO:0051090)	37	3	4.41	-	0.68	0.796	1
tRNA aminoacylation for protein translation (GO:0006418)	50	4	5.96	-	0.67	0.656	1.01
single-multicellular organism process (GO:0044707)	1988	159	237.16	-	0.67	1.05e-07	3.19e-06
multicellular organismal process (GO:0032501)	2012	160	240.03	-	0.67	6.57e-08	2.29e-06
cholesterol metabolic process (GO:0008203)	38	3	4.53	-	0.66	0.619	1.01
vitamin metabolic process (GO:0006766)	26	2	3.1	-	0.64	0.763	1.01
cell recognition (GO:0008037)	26	2	3.1	-	0.64	0.763	1
RNA splicing (GO:0008380)	13	1	1.55	-	0.64	1	1.11
translation (GO:0006412)	268	20	31.97	-	0.63	0.043	0.361
antigen processing and presentation (GO:0019882)	27	2	3.22	-	0.62	0.764	0.996
RNA splicing, via transesterification reactions (GO:0000375)	176	13	21	-	0.62	0.0974	0.566
transmembrane receptor protein serine/threonine kinase signaling pathway (GO:0007178)	68	5	8.11	-	0.62	0.347	0.864
transcription elongation from RNA polymerase II promoter (GO:0006368)	41	3	4.89	-	0.61	0.622	1.01
transcription initiation from RNA polymerase II promoter (GO:0006367)	55	4	6.56	-	0.61	0.523	0.981
cytokine-mediated signaling pathway (GO:0019221)	55	4	6.56	-	0.61	0.523	0.974
RNA localization (GO:0006403)	85	6	10.14	-	0.59	0.304	0.815
induction of apoptosis (GO:0006917)	43	3	5.13	-	0.58	0.477	0.979
acyl-CoA metabolic process (GO:0006637)	43	3	5.13	-	0.58	0.477	0.971
hemopoiesis (GO:0030097)	15	1	1.79	-	0.56	1	1.06
visual perception (GO:0007601)	95	6	11.33	-	0.53	0.145	0.682
neuron-neuron synaptic transmission (GO:0007270)	96	6	11.45	-	0.52	0.146	0.672
system process (GO:0003008)	1419	85	169.28	-	0.5	2.92e-12	1.19e-10
lysosomal transport (GO:0007041)	17	1	2.03	-	0.49	0.714	1.02
protein phosphorylation (GO:0006468)	89	5	10.62	-	0.47	0.128	0.626
neurological system process (GO:0050877)	1313	73	156.64	-	0.47	3.84e-13	2.35e-11
neuromuscular synaptic transmission (GO:0007274)	56	3	6.68	-	0.45	0.206	0.785
female gamete generation (GO:0007292)	19	1	2.27	-	0.44	0.716	1.02
protein methylation (GO:0006479)	57	3	6.8	-	0.44	0.207	0.765
fertilization (GO:0009566)	58	3	6.92	-	0.43	0.209	0.76
respiratory electron transport chain (GO:0022904)	119	6	14.2	-	0.42	0.029	0.294
heart development (GO:0007507)	20	1	2.39	-	0.42	0.72	1.01
mitochondrion organization (GO:0007005)	106	5	12.65	-	0.4	0.0306	0.299
G-protein coupled receptor signaling pathway (GO:0007186)	753	29	89.83	-	0.32	8.26e-13	4.03e-11
tricarboxylic acid cycle (GO:0006099)	26	1	3.1	-	0.32	0.355	0.858
sensory perception of taste (GO:0050909)	33	1	3.94	-	0.25	0.257	0.785
sensory perception of sound (GO:0007605)	38	1	4.53	-	0.22	0.12	0.61
oxidative phosphorylation (GO:0006119)	56	1	6.68	-	0.15	0.0281	0.312
sensory perception (GO:0007600)	786	9	93.77	-	0.1	1.16e-27	9.45e-26
sensory perception of chemical stimulus (GO:0007606)	617	1	73.61	-	0.01	2.52e-29	6.15e-27
regulation of binding (GO:0051098)	4	0	0.48	-	< 0.01	1	1.06
multi-multicellular organism process (GO:0044706)	3	0	0.36	-	< 0.01	1	1.08
7-methylguanosine mRNA capping (GO:0006370)	6	0	0.72	-	< 0.01	1	1.09
asymmetric protein localization (GO:0008105)	14	0	1.67	-	< 0.01	0.388	0.868
blood coagulation (GO:0007596)	8	0	0.95	-	< 0.01	1	1.09
termination of RNA polymerase II transcription (GO:0006369)	11	0	1.31	-	< 0.01	0.62	1.01
vitamin biosynthetic process (GO:0009110)	14	0	1.67	-	< 0.01	0.388	0.86
sensory perception of pain (GO:0019233)	10	0	1.19	-	< 0.01	0.613	1.01
sensory perception of smell (GO:0007608)	582	0	69.43	-	< 0.01	3.29e-29	4.01e-27
regulation of vasoconstriction (GO:0019229)	6	0	0.72	-	< 0.01	1	1.08
mammary gland development (GO:0030879)	5	0	0.6	-	< 0.01	1	1.01
pentose-phosphate shunt (GO:0006098)	9	0	1.07	-	< 0.01	0.611	1.01
prosthetic group metabolic process (GO:0051189)	3	0	0.36	-	< 0.01	1	1.07
bile acid metabolic process (GO:0008206)	2	0	0.24	-	< 0.01	1	1
pinocytosis (GO:0006907)	1	0	0.12	-	< 0.01	1	1.05
mitochondrial translation (GO:0032543)	25	0	2.98	-	< 0.01	0.103	0.573
sex determination (GO:0007530)	5	0	0.6	-	< 0.01	1	1.01
endoderm development (GO:0007492)	1	0	0.12	-	< 0.01	1	1.04
secondary metabolic process (GO:0019748)	1	0	0.12	-	< 0.01	1	1.04
viral process (GO:0016032)	4	0	0.48	-	< 0.01	1	1.05
nitrogen utilization (GO:0019740)	1	0	0.12	-	< 0.01	1	1.03
disaccharide metabolic process (GO:0005984)	2	0	0.24	-	< 0.01	1	1
digestive tract mesoderm development (GO:0007502)	18	0	2.15	-	< 0.01	0.249	0.778
CELLULAR COMPONANT
PANTHER GO-Slim terms	Bos taurus - REFLIST	Input	expected	over/under	fold Enrichment	raw P-value	FDR
tubulin complex (GO:0045298)	2	1	0.59	+	1.7	0.539	0.766
heterotrimeric G-protein complex (GO:0005834)	45	21	13.24	+	1.59	0.104	0.256
neuromuscular junction (GO:0031594)	13	6	3.82	+	1.57	0.409	0.638
peroxisome (GO:0005777)	37	17	10.88	+	1.56	0.142	0.303
nucleolus (GO:0005730)	133	58	39.12	+	1.48	0.015	0.0435
presynaptic membrane (GO:0042734)	23	10	6.76	+	1.48	0.301	0.52
SNARE complex (GO:0031201)	40	17	11.77	+	1.44	0.206	0.413
endosome (GO:0005768)	143	59	42.06	+	1.4	0.0347	0.0926
Golgi apparatus (GO:0005794)	330	132	97.06	+	1.36	0.00354	0.0142
nuclear outer membrane-endoplasmic reticulum membrane network (GO:0042175)	252	100	74.12	+	1.35	0.0125	0.038
nucleoplasm (GO:0005654)	419	165	123.24	+	1.34	0.00165	0.00812
endoplasmic reticulum (GO:0005783)	454	173	133.53	+	1.3	0.00383	0.0144
nuclear chromosome (GO:0000228)	154	57	45.3	+	1.26	0.138	0.305
chromosome (GO:0005694)	230	85	67.65	+	1.26	0.0785	0.201
vesicle coat (GO:0030120)	38	14	11.18	+	1.25	0.507	0.755
nucleus (GO:0005634)	2059	753	605.61	+	1.24	1.08e-07	1.38e-06
nuclear envelope (GO:0005635)	94	34	27.65	+	1.23	0.292	0.534
ribonucleoprotein complex (GO:0030529)	574	206	168.83	+	1.22	0.0152	0.0423
protein complex (GO:0043234)	1869	653	549.73	+	1.19	9.25e-05	0.00074
intracellular (GO:0005622)	5774	2007	1698.3	+	1.18	6.65e-14	4.25e-12
macromolecular complex (GO:0032991)	2375	824	698.55	+	1.18	1.88e-05	0.0002
organelle (GO:0043226)	4252	1475	1250.63	+	1.18	1.42e-09	3.02e-08
cytoplasm (GO:0005737)	3619	1255	1064.45	+	1.18	4.61e-08	7.38e-07
mitochondrion (GO:0005739)	439	150	129.12	+	1.16	0.112	0.265
cytoplasmic membrane-bounded vesicle (GO:0016023)	222	75	65.3	+	1.15	0.297	0.528
cell part (GO:0044464)	6103	2061	1795.07	+	1.15	1.75e-10	5.59e-09
lipid particle (GO:0005811)	21	7	6.18	+	1.13	0.821	0.973
coated pit (GO:0005905)	3	1	0.88	+	1.13	1	1.03
vacuole (GO:0005773)	217	72	63.83	+	1.13	0.36	0.576
ribosome (GO:0005840)	276	91	81.18	+	1.12	0.347	0.585
cytosol (GO:0005829)	687	226	202.07	+	1.12	0.138	0.315
lysosome (GO:0005764)	63	20	18.53	+	1.08	0.793	0.958
mitochondrial inner membrane (GO:0005743)	137	43	40.3	+	1.07	0.721	0.905
actin cytoskeleton (GO:0015629)	206	61	60.59	+	1.01	0.942	1.06
membrane (GO:0016020)	2332	681	685.91	-	0.99	0.872	1.01
microtubule (GO:0005874)	145	42	42.65	-	0.98	1	1.1
synapse (GO:0045202)	134	38	39.41	-	0.96	0.927	1.06
Unclassified (UNCLASSIFIED)	14133	3979	4156.92	-	0.96	5.59e-05	0.000511
proteinaceous extracellular matrix (GO:0005578)	64	18	18.82	-	0.96	1	1.08
cytoskeleton (GO:0005856)	602	169	177.07	-	0.95	0.632	0.842
integral to membrane (GO:0016021)	988	266	290.6	-	0.92	0.202	0.418
microtubule organizing center (GO:0005815)	130	35	38.24	-	0.92	0.71	0.908
cilium (GO:0005929)	88	23	25.88	-	0.89	0.733	0.903
neuronal cell body (GO:0043025)	23	6	6.76	-	0.89	1	1.07
proton-transporting ATP synthase complex (GO:0045259)	23	6	6.76	-	0.89	1	1.05
extracellular matrix (GO:0031012)	147	38	43.24	-	0.88	0.538	0.782
plasma membrane (GO:0005886)	1593	408	468.55	-	0.87	0.00931	0.0298
protein-DNA complex (GO:0032993)	43	10	12.65	-	0.79	0.623	0.848
extracellular space (GO:0005615)	551	125	162.06	-	0.77	0.00706	0.0238
extracellular region (GO:0005576)	695	155	204.42	-	0.76	0.00136	0.00725
cell projection (GO:0042995)	422	88	124.12	-	0.71	0.00278	0.0127
apical part of cell (GO:0045177)	24	5	7.06	-	0.71	0.658	0.859
microvillus (GO:0005902)	5	1	1.47	-	0.68	1	1.02
tight junction (GO:0005923)	5	1	1.47	-	0.68	1	1
postsynaptic membrane (GO:0045211)	35	7	10.29	-	0.68	0.461	0.702
axon (GO:0030424)	52	10	15.29	-	0.65	0.287	0.54
neuron projection (GO:0043005)	279	47	82.06	-	0.57	0.000189	0.00134
cell junction (GO:0030054)	129	19	37.94	-	0.5	0.00304	0.013
dendrite (GO:0030425)	117	17	34.41	-	0.49	0.00499	0.0177
immunoglobulin complex (GO:0019814)	18	2	5.29	-	0.38	0.283	0.548
external encapsulating structure (GO:0030312)	62	4	18.24	-	0.22	0.000558	0.00357
cell wall (GO:0005618)	62	4	18.24	-	0.22	0.000558	0.00325
basal part of cell (GO:0045178)	6	0	1.76	-	< 0.01	0.348	0.571
plastid (GO:0009536)	4	0	1.18	-	< 0.01	0.581	0.808
MOLECULAR FUNCTION
PANTHER GO-Slim terms	Bos taurus - REFLIST	Input	expected	over/under	fold Enrichment	raw P-value	FDR
core RNA polymerase I binding transcription factor activity (GO:0001181)	1	1	0.29	+	3.4	0.403	0.836
RNA polymerase III transcription factor binding transcription factor activity (GO:0001007)	1	1	0.29	+	3.4	0.403	0.827
receptor activator activity (GO:0030546)	2	2	0.59	+	3.4	0.224	0.701
centromeric DNA binding (GO:0019237)	1	1	0.29	+	3.4	0.403	0.819
sequence-specific DNA binding RNA polymerase III transcription factor activity (GO:0001034)	1	1	0.29	+	3.4	0.403	0.81
cysteine-type endopeptidase inhibitor activity (GO:0004869)	5	4	1.47	+	2.72	0.126	0.512
DNA-methyltransferase activity (GO:0009008)	10	7	2.94	+	2.38	0.0821	0.461
deacetylase activity (GO:0019213)	21	14	6.18	+	2.27	0.024	0.218
translation factor activity, nucleic acid binding (GO:0008135)	8	5	2.35	+	2.12	0.187	0.628
receptor regulator activity (GO:0030545)	7	4	2.06	+	1.94	0.285	0.756
cytokine receptor activity (GO:0004896)	58	33	17.06	+	1.93	0.00362	0.0576
DNA replication origin binding (GO:0003688)	9	5	2.65	+	1.89	0.334	0.838
damaged DNA binding (GO:0003684)	27	15	7.94	+	1.89	0.0627	0.399
exoribonuclease activity (GO:0004532)	22	12	6.47	+	1.85	0.099	0.498
transmembrane receptor protein serine/threonine kinase activity (GO:0004675)	11	6	3.24	+	1.85	0.245	0.718
transforming growth factor beta-activated receptor activity (GO:0005024)	11	6	3.24	+	1.85	0.245	0.708
hydrolase activity, hydrolyzing N-glycosyl compounds (GO:0016799)	23	12	6.76	+	1.77	0.108	0.516
DNA N-glycosylase activity (GO:0019104)	10	5	2.94	+	1.7	0.354	0.825
translation initiation factor activity (GO:0003743)	38	19	11.18	+	1.7	0.0798	0.462
core RNA polymerase III binding transcription factor activity (GO:0000995)	4	2	1.18	+	1.7	0.624	0.994
core RNA polymerase binding transcription factor activity (GO:0000990)	8	4	2.35	+	1.7	0.487	0.922
DNA topoisomerase activity (GO:0003916)	2	1	0.59	+	1.7	0.539	0.935
DNA photolyase activity (GO:0003913)	2	1	0.59	+	1.7	0.539	0.927
translation elongation factor activity (GO:0003746)	27	13	7.94	+	1.64	0.184	0.626
SNAP receptor activity (GO:0005484)	32	15	9.41	+	1.59	0.161	0.592
translation regulator activity (GO:0045182)	82	38	24.12	+	1.58	0.0219	0.221
DNA-directed RNA polymerase activity (GO:0003899)	52	24	15.29	+	1.57	0.0742	0.443
phosphatase regulator activity (GO:0019208)	24	11	7.06	+	1.56	0.227	0.688
nucleotidyltransferase activity (GO:0016779)	88	40	25.88	+	1.55	0.026	0.226
potassium channel regulator activity (GO:0015459)	9	4	2.65	+	1.51	0.509	0.934
phosphorylase activity (GO:0004645)	9	4	2.65	+	1.51	0.509	0.925
structural constituent of myelin sheath (GO:0019911)	18	8	5.29	+	1.51	0.349	0.832
deaminase activity (GO:0019239)	27	12	7.94	+	1.51	0.25	0.703
transcription cofactor activity (GO:0003712)	209	92	61.47	+	1.5	0.00179	0.0381
guanylate cyclase activity (GO:0004383)	14	6	4.12	+	1.46	0.427	0.833
poly(A) RNA binding (GO:0008143)	7	3	2.06	+	1.46	0.704	1.03
cyclic nucleotide-gated ion channel activity (GO:0043855)	7	3	2.06	+	1.46	0.704	1.02
protein binding transcription factor activity (GO:0000988)	245	103	72.06	+	1.43	0.00299	0.0572
transcription factor binding transcription factor activity (GO:0000989)	238	100	70	+	1.43	0.00324	0.0563
chromatin binding (GO:0003682)	194	81	57.06	+	1.42	0.00914	0.116
exodeoxyribonuclease activity (GO:0004529)	17	7	5	+	1.4	0.465	0.898
DNA-directed DNA polymerase activity (GO:0003887)	22	9	6.47	+	1.39	0.394	0.845
hydrolase activity, hydrolyzing O-glycosyl compounds (GO:0004553)	52	21	15.29	+	1.37	0.211	0.682
receptor inhibitor activity (GO:0030547)	5	2	1.47	+	1.36	0.661	1.02
transmembrane receptor protein kinase activity (GO:0019199)	5	2	1.47	+	1.36	0.661	1.01
metalloendopeptidase inhibitor activity (GO:0008191)	10	4	2.94	+	1.36	0.536	0.94
RNA binding (GO:0003723)	429	171	126.18	+	1.36	0.00095	0.0227
nucleotide binding (GO:0000166)	181	72	53.24	+	1.35	0.0345	0.275
ubiquitin-protein ligase activity (GO:0004842)	89	35	26.18	+	1.34	0.162	0.583
double-stranded DNA binding (GO:0003690)	41	16	12.06	+	1.33	0.343	0.84
enzyme activator activity (GO:0008047)	139	54	40.88	+	1.32	0.0848	0.463
mRNA binding (GO:0003729)	148	57	43.53	+	1.31	0.0939	0.484
guanyl-nucleotide exchange factor activity (GO:0005085)	105	40	30.88	+	1.3	0.165	0.582
phosphoprotein phosphatase activity (GO:0004721)	132	50	38.82	+	1.29	0.131	0.523
endodeoxyribonuclease activity (GO:0004520)	24	9	7.06	+	1.27	0.534	0.945
carbohydrate phosphatase activity (GO:0019203)	8	3	2.35	+	1.27	0.721	1.03
small GTPase regulator activity (GO:0005083)	175	65	51.47	+	1.26	0.121	0.527
phosphatase activity (GO:0016791)	222	82	65.3	+	1.26	0.0851	0.451
enzyme regulator activity (GO:0030234)	442	161	130	+	1.24	0.0209	0.222
nucleotide phosphatase activity (GO:0019204)	22	8	6.47	+	1.24	0.662	1
kinase regulator activity (GO:0019207)	72	26	21.18	+	1.23	0.397	0.834
nucleotide kinase activity (GO:0019201)	36	13	10.59	+	1.23	0.498	0.933
RNA polymerase II transcription factor binding transcription factor activity (GO:0001076)	67	24	19.71	+	1.22	0.383	0.851
kinase activity (GO:0016301)	645	231	189.71	+	1.22	0.00987	0.118
glucosidase activity (GO:0015926)	14	5	4.12	+	1.21	0.784	1.05
transaminase activity (GO:0008483)	28	10	8.24	+	1.21	0.565	0.938
RNA methyltransferase activity (GO:0008173)	48	17	14.12	+	1.2	0.553	0.935
hydrolase activity, acting on ester bonds (GO:0016788)	585	207	172.07	+	1.2	0.0226	0.216
GTPase activity (GO:0003924)	424	150	124.71	+	1.2	0.0557	0.394
nucleic acid binding (GO:0003676)	1755	620	516.2	+	1.2	5.28e-05	0.00252
nuclease activity (GO:0004518)	176	62	51.77	+	1.2	0.215	0.684
protein kinase activity (GO:0004672)	435	153	127.95	+	1.2	0.0587	0.387
antioxidant activity (GO:0016209)	37	13	10.88	+	1.19	0.612	0.982
microtubule binding (GO:0008017)	114	40	33.53	+	1.19	0.335	0.832
transferase activity (GO:0016740)	1424	498	418.84	+	1.19	0.000714	0.0195
phosphoric diester hydrolase activity (GO:0008081)	66	23	19.41	+	1.18	0.526	0.939
structural constituent of ribosome (GO:0003735)	236	82	69.41	+	1.18	0.201	0.662
cytokine activity (GO:0005125)	129	44	37.94	+	1.16	0.413	0.821
sequence-specific DNA binding RNA polymerase II transcription factor activity (GO:0000981)	241	82	70.88	+	1.16	0.256	0.71
ligase activity (GO:0016874)	250	85	73.53	+	1.16	0.239	0.712
aminoacyl-tRNA ligase activity (GO:0004812)	50	17	14.71	+	1.16	0.563	0.943
hydrolase activity (GO:0016787)	2086	708	613.55	+	1.15	0.000617	0.0196
acetyltransferase activity (GO:0016407)	83	28	24.41	+	1.15	0.498	0.924
pyrophosphatase activity (GO:0016462)	724	244	212.95	+	1.15	0.0666	0.41
transferase activity, transferring glycosyl groups (GO:0016757)	191	64	56.18	+	1.14	0.368	0.827
endoribonuclease activity (GO:0004521)	36	12	10.59	+	1.13	0.73	1.03
non-membrane spanning protein tyrosine kinase activity (GO:0004715)	9	3	2.65	+	1.13	0.741	1.03
chemokine activity (GO:0008009)	27	9	7.94	+	1.13	0.694	1.02
core RNA polymerase II binding transcription factor activity (GO:0000991)	3	1	0.88	+	1.13	1	1.07
transketolase activity (GO:0004802)	3	1	0.88	+	1.13	1	1.06
catalytic activity (GO:0003824)	4736	1570	1392.99	+	1.13	3.9e-06	0.000249
transferase activity, transferring acyl groups (GO:0016746)	212	70	62.36	+	1.12	0.392	0.851
DNA binding (GO:0003677)	1162	383	341.78	+	1.12	0.0492	0.361
metallopeptidase activity (GO:0008237)	79	26	23.24	+	1.12	0.641	1
sequence-specific DNA binding transcription factor activity (GO:0003700)	816	268	240.01	+	1.12	0.112	0.51
lipase activity (GO:0016298)	125	41	36.77	+	1.12	0.517	0.932
enzyme inhibitor activity (GO:0004857)	101	33	29.71	+	1.11	0.606	0.98
cation transmembrane transporter activity (GO:0008324)	295	96	86.77	+	1.11	0.395	0.838
cytokine receptor binding (GO:0005126)	59	19	17.35	+	1.09	0.687	1.03
protein binding (GO:0005515)	2840	909	835.32	+	1.09	0.0181	0.204
calmodulin binding (GO:0005516)	125	40	36.77	+	1.09	0.642	0.996
ligand-activated sequence-specific DNA binding RNA polymerase II transcription factor activity (GO:0004879)	44	14	12.94	+	1.08	0.756	1.04
helicase activity (GO:0004386)	79	25	23.24	+	1.08	0.726	1.03
carbohydrate transmembrane transporter activity (GO:0015144)	19	6	5.59	+	1.07	0.814	1.08
methyltransferase activity (GO:0008168)	134	42	39.41	+	1.07	0.718	1.03
amino acid transmembrane transporter activity (GO:0015171)	83	26	24.41	+	1.07	0.819	1.07
phospholipase activity (GO:0004620)	90	28	26.47	+	1.06	0.826	1.07
hydrogen ion transmembrane transporter activity (GO:0015078)	84	26	24.71	+	1.05	0.82	1.07
DNA helicase activity (GO:0003678)	49	15	14.41	+	1.04	0.882	1.1
binding (GO:0005488)	5375	1639	1580.94	+	1.04	0.144	0.54
kinase activator activity (GO:0019209)	23	7	6.76	+	1.03	1	1.14
peroxidase activity (GO:0004601)	23	7	6.76	+	1.03	1	1.13
kinase inhibitor activity (GO:0019210)	33	10	9.71	+	1.03	1	1.16
ATPase activity, coupled to transmembrane movement of substances (GO:0042626)	106	32	31.18	+	1.03	0.919	1.13
transporter activity (GO:0005215)	1069	322	314.42	+	1.02	0.694	1.03
structural molecule activity (GO:0005198)	628	187	184.71	+	1.01	0.865	1.09
cation channel activity (GO:0005261)	121	36	35.59	+	1.01	0.924	1.13
hydro-lyase activity (GO:0016836)	37	11	10.88	+	1.01	1	1.17
oxidoreductase activity (GO:0016491)	593	175	174.42	+	1	0.965	1.16
lipid transporter activity (GO:0005319)	51	15	15	-	1	1	1.06
Unclassified (UNCLASSIFIED)	11469	3365	3373.36	-	1	0.865	1.09
carbohydrate kinase activity (GO:0019200)	31	9	9.12	-	0.99	1	1.16
transmembrane transporter activity (GO:0022857)	918	266	270.01	-	0.99	0.859	1.09
lyase activity (GO:0016829)	249	72	73.24	-	0.98	0.947	1.14
lipid binding (GO:0008289)	156	45	45.88	-	0.98	1	1.19
structural constituent of cytoskeleton (GO:0005200)	261	75	76.77	-	0.98	0.896	1.11
proton-transporting ATP synthase activity, rotational mechanism (GO:0046933)	21	6	6.18	-	0.97	1	1.09
microtubule motor activity (GO:0003777)	77	22	22.65	-	0.97	1	1.19
motor activity (GO:0003774)	95	27	27.94	-	0.97	1	1.18
actin binding (GO:0003779)	155	44	45.59	-	0.97	0.932	1.13
receptor binding (GO:0005102)	815	231	239.71	-	0.96	0.625	0.987
cytoskeletal protein binding (GO:0008092)	351	99	103.24	-	0.96	0.734	1.02
RNA helicase activity (GO:0003724)	39	11	11.47	-	0.96	1	1.08
phosphatase inhibitor activity (GO:0019212)	47	13	13.82	-	0.94	1	1.12
cysteine-type peptidase activity (GO:0008234)	98	27	28.82	-	0.94	0.831	1.07
peptidase activity (GO:0008233)	482	129	141.77	-	0.91	0.354	0.835
intramolecular transferase activity (GO:0016866)	19	5	5.59	-	0.89	1	1.15
racemase and epimerase activity (GO:0016854)	19	5	5.59	-	0.89	1	1.14
calcium ion binding (GO:0005509)	231	59	67.94	-	0.87	0.36	0.829
single-stranded DNA binding (GO:0003697)	47	12	13.82	-	0.87	0.757	1.03
adenylate cyclase activity (GO:0004016)	114	29	33.53	-	0.86	0.549	0.936
neurotrophin receptor binding (GO:0005165)	4	1	1.18	-	0.85	1	1.09
anion channel activity (GO:0005253)	57	14	16.77	-	0.84	0.67	1.01
isomerase activity (GO:0016853)	124	30	36.47	-	0.82	0.386	0.846
G-protein coupled receptor activity (GO:0004930)	329	79	96.77	-	0.82	0.108	0.504
serine-type peptidase activity (GO:0008236)	131	31	38.53	-	0.8	0.302	0.789
protein disulfide isomerase activity (GO:0003756)	13	3	3.82	-	0.78	1	1.1
ion channel activity (GO:0005216)	356	82	104.71	-	0.78	0.0443	0.338
voltage-gated sodium channel activity (GO:0005248)	22	5	6.47	-	0.77	0.818	1.08
galactosidase activity (GO:0015925)	9	2	2.65	-	0.76	1	1.12
tumor necrosis factor receptor binding (GO:0005164)	9	2	2.65	-	0.76	1	1.11
RNA-directed DNA polymerase activity (GO:0003964)	9	2	2.65	-	0.76	1	1.1
channel regulator activity (GO:0016247)	18	4	5.29	-	0.76	0.801	1.07
transmembrane receptor protein tyrosine kinase activity (GO:0004714)	63	14	18.53	-	0.76	0.414	0.815
voltage-gated ion channel activity (GO:0005244)	95	21	27.94	-	0.75	0.267	0.729
neurotransmitter transporter activity (GO:0005326)	32	7	9.41	-	0.74	0.57	0.938
neuropeptide hormone activity (GO:0005184)	14	3	4.12	-	0.73	0.778	1.05
peptidase inhibitor activity (GO:0030414)	112	24	32.94	-	0.73	0.182	0.632
ligand-gated ion channel activity (GO:0015276)	146	31	42.94	-	0.72	0.105	0.515
growth factor activity (GO:0008083)	59	12	17.35	-	0.69	0.32	0.815
voltage-gated potassium channel activity (GO:0005249)	65	13	19.12	-	0.68	0.225	0.693
calcium-dependent phospholipid binding (GO:0005544)	45	8	13.24	-	0.6	0.249	0.711
serine-type endopeptidase inhibitor activity (GO:0004867)	87	15	25.59	-	0.59	0.0577	0.393
hormone activity (GO:0005179)	54	9	15.88	-	0.57	0.132	0.513
receptor activity (GO:0004872)	1590	245	467.66	-	0.52	1.37e-25	1.31e-23
carboxy-lyase activity (GO:0016831)	27	4	7.94	-	0.5	0.282	0.758
antigen binding (GO:0003823)	42	6	12.35	-	0.49	0.119	0.528
glutamate receptor activity (GO:0008066)	36	5	10.59	-	0.47	0.135	0.515
signal transducer activity (GO:0004871)	1443	200	424.43	-	0.47	4.74e-29	9.06e-27
voltage-gated calcium channel activity (GO:0005245)	26	3	7.65	-	0.39	0.125	0.53
acetylcholine receptor activity (GO:0015464)	9	1	2.65	-	0.38	0.473	0.903
extracellular matrix structural constituent (GO:0005201)	27	3	7.94	-	0.38	0.125	0.52
carbohydrate binding (GO:0030246)	11	1	3.24	-	0.31	0.32	0.825
transforming growth factor beta receptor binding (GO:0005160)	35	3	10.29	-	0.29	0.0311	0.258
aspartic-type endopeptidase activity (GO:0004190)	61	4	17.94	-	0.22	0.000542	0.0207
DNA ligase activity (GO:0003909)	2	0	0.59	-	< 0.01	1	1.05
sequence-specific DNA binding RNA polymerase I transcription factor activity (GO:0001167)	1	0	0.29	-	< 0.01	1	1.04
interleukin-9 receptor binding (GO:0005140)	1	0	0.29	-	< 0.01	1	1.03
GABA receptor activity (GO:0016917)	21	0	6.18	-	< 0.01	0.00735	0.108
DNA polymerase processivity factor activity (GO:0030337)	1	0	0.29	-	< 0.01	1	1.03
electron carrier activity (GO:0009055)	1	0	0.29	-	< 0.01	1	1.02
intermediate filament binding (GO:0019215)	7	0	2.06	-	< 0.01	0.362	0.824
RNA polymerase I transcription factor binding transcription factor activity (GO:0001082)	1	0	0.29	-	< 0.01	1	1.02
phosphatase activator activity (GO:0019211)	1	0	0.29	-	< 0.01	1	1.01
amino acid kinase activity (GO:0019202)	6	0	1.76	-	< 0.01	0.348	0.841
aldehyde-lyase activity (GO:0016832)	5	0	1.47	-	< 0.01	0.595	0.971
calcium channel regulator activity (GO:0005246)	3	0	0.88	-	< 0.01	1	1.07
gap junction channel activity (GO:0005243)	21	0	6.18	-	< 0.01	0.00735	0.1
translation release factor activity (GO:0003747)	1	0	0.29	-	< 0.01	1	1.01
DNA primase activity (GO:0003896)	2	0	0.59	-	< 0.01	1	1.04
amylase activity (GO:0016160)	1	0	0.29	-	< 0.01	1	1

## Sheet: KEGG (KS2_KS3)
#Term	Database	ID	Input number	Background number	P-Value		Corrected P-Value	Input	Rich Factor
Ras signaling pathway	KEGG PATHWAY	bta04014	9	185	0.0498		0.608887	Q17QZ0|G3N3N1|A6QPU8|B1PK19|A4IFQ6|A5PJV7|Q3SYZ0|E1BKP4|F1MU35	0.0486486	1
Glioma	KEGG PATHWAY	bta05214	4	51	0.0455		0.608887	A5PJW5|F1MU35|A4IFQ6|A5PKM2	0.0784314	2
Viral carcinogenesis	KEGG PATHWAY	bta05203	9	179	0.0423		0.608887	A6QLA5|A7MB59|A7YWC7|E1BD36|A5D984|Q3SYZ0|B0JYM5|A5PJW5|A5PKM2	0.0502793	3
Neurotrophin signaling pathway	KEGG PATHWAY	bta04722	6	95	0.0378		0.608887	F6R2C4|A4IFF4|A4IFQ6|A5PJV7|Q3SYZ0|E1BN61	0.0631579	4
Prostate cancer	KEGG PATHWAY	bta05215	5	69	0.035		0.608887	Q3SYZ0|E1BJ93|A5PJW5|F6R2C4|A5PKM2	0.0724638	5
Endocytosis	KEGG PATHWAY	bta04144	10	197	0.0317		0.608887	Q2HJ32|F1MQH8|A5D7I1|G3N3N1|E1B702|Q08DK2|A7MB30|A5PJW5|G3X811|Q3SZ37	0.0507614	6
Phosphatidylinositol signaling system	KEGG PATHWAY	bta04070	5	66	0.03		0.608887	Q3T103|F1MHR4|A6QLE9|F1MU35|A4IFQ6	0.0757576	7
Cytokine-cytokine receptor interaction	KEGG PATHWAY	bta04060	10	187	0.0235		0.608887	A2VE48|Q3ZC74|A4IF92|A6QLA5|Q5I5R0|E1B702|E1BD36|A9QXB7|A5PJV7|Q9GKE0	0.0534759	8
Platinum drug resistance	KEGG PATHWAY	bta01524	5	59	0.0201		0.608887	Q3SYZ0|A5PJW5|F6R2C4|G3X6T7|A5PKM2	0.0847458	9
Epstein-Barr virus infection	KEGG PATHWAY	bta05169	10	177	0.017		0.608887	F6R2C4|Q0VD03|E1BL08|A7YWC7|B0JYN2|A9QXB7|E1BKP4|B0JYM5|A5PJW5|A5PKM2	0.0564972	10
T cell receptor signaling pathway	KEGG PATHWAY	bta04660	7	93	0.0114		0.608887	Q17QZ0|A7YW30|E1BL08|A6QPU8|A9QXB7|V6F9A1|E1BMG4	0.0752688	11
Hematopoietic cell lineage	KEGG PATHWAY	bta04640	6	70	0.0107		0.608887	Q0VD03|A7YW30|Q148M9|F1MK44|Q9GKE0|V6F9A1	0.0857143	12
MicroRNAs in cancer	KEGG PATHWAY	bta05206	9	114	0.0032		0.608887	F1N5P6|Q17QZ0|E1BN61|Q0VD03|F1MK44|F6R2C4|A5PJW5|F1MU35|A5PKM2	0.0789474	13

## Sheet: GO(KS1_KS3)
BIOLOGICAL FUNCTION
PANTHER GO-Slim terms	Bos taurus - REFLIST	Input	expected	over/under	fold Enrichment	raw P-value	FDR
peroxisomal transport (GO:0043574)	8	3	0.62	+	4.83	0.0398	0.211
prosthetic group metabolic process (GO:0051189)	3	1	0.23	+	4.29	0.259	0.644
protein ADP-ribosylation (GO:0006471)	6	2	0.47	+	4.29	0.109	0.396
regulation of carbohydrate metabolic process (GO:0006109)	24	7	1.86	+	3.75	0.00565	0.0493
complement activation (GO:0006956)	15	3	1.17	+	2.57	0.136	0.474
mammary gland development (GO:0030879)	5	1	0.39	+	2.57	0.362	0.781
polysaccharide metabolic process (GO:0005976)	101	20	7.85	+	2.55	0.000514	0.00597
vitamin transport (GO:0051180)	21	4	1.63	+	2.45	0.102	0.381
B cell mediated immunity (GO:0019724)	16	3	1.24	+	2.41	0.153	0.505
glycogen metabolic process (GO:0005977)	39	7	3.03	+	2.31	0.0452	0.23
DNA repair (GO:0006281)	168	29	13.05	+	2.22	0.000241	0.00294
regulation of translation (GO:0006417)	41	7	3.18	+	2.2	0.0824	0.335
7-methylguanosine mRNA capping (GO:0006370)	6	1	0.47	+	2.15	0.408	0.802
rRNA metabolic process (GO:0016072)	139	23	10.8	+	2.13	0.00187	0.0175
female gamete generation (GO:0007292)	19	3	1.48	+	2.03	0.209	0.566
translation (GO:0006412)	268	42	20.82	+	2.02	8.56e-05	0.0013
vitamin metabolic process (GO:0006766)	26	4	2.02	+	1.98	0.167	0.529
cell recognition (GO:0008037)	26	4	2.02	+	1.98	0.167	0.522
fatty acid beta-oxidation (GO:0006635)	26	4	2.02	+	1.98	0.167	0.516
meiosis (GO:0007126)	66	10	5.13	+	1.95	0.069	0.301
nucleobase-containing compound transport (GO:0015931)	126	19	9.79	+	1.94	0.00965	0.0785
asymmetric protein localization (GO:0008105)	14	2	1.09	+	1.84	0.322	0.742
nuclear transport (GO:0051169)	127	18	9.87	+	1.82	0.0226	0.149
RNA localization (GO:0006403)	85	12	6.6	+	1.82	0.0716	0.301
induction of apoptosis (GO:0006917)	43	6	3.34	+	1.8	0.164	0.535
protein targeting (GO:0006605)	182	25	14.14	+	1.77	0.00999	0.0762
anterior/posterior axis specification (GO:0009948)	15	2	1.17	+	1.72	0.35	0.761
protein acetylation (GO:0006473)	76	10	5.9	+	1.69	0.137	0.466
carbohydrate metabolic process (GO:0005975)	354	46	27.5	+	1.67	0.00169	0.0165
JNK cascade (GO:0007254)	31	4	2.41	+	1.66	0.316	0.741
chromatin remodeling (GO:0006338)	39	5	3.03	+	1.65	0.246	0.638
oxidative phosphorylation (GO:0006119)	56	7	4.35	+	1.61	0.219	0.582
polyphosphate catabolic process (GO:0006798)	8	1	0.62	+	1.61	0.49	0.879
sulfur compound metabolic process (GO:0006790)	88	11	6.84	+	1.61	0.167	0.51
protein localization (GO:0008104)	548	67	42.57	+	1.57	0.000848	0.00941
mitochondrial translation (GO:0032543)	25	3	1.94	+	1.54	0.451	0.86
DNA replication (GO:0006260)	175	21	13.59	+	1.54	0.0694	0.297
spermatogenesis (GO:0007283)	67	8	5.2	+	1.54	0.257	0.647
cellular component biogenesis (GO:0044085)	904	107	70.22	+	1.52	6.45e-05	0.00105
lysosomal transport (GO:0007041)	17	2	1.32	+	1.51	0.644	0.982
cell killing (GO:0001906)	17	2	1.32	+	1.51	0.644	0.975
tricarboxylic acid cycle (GO:0006099)	26	3	2.02	+	1.49	0.463	0.862
defense response to bacterium (GO:0042742)	61	7	4.74	+	1.48	0.341	0.762
phagocytosis (GO:0006909)	105	12	8.16	+	1.47	0.207	0.566
protein complex assembly (GO:0006461)	229	26	17.79	+	1.46	0.0677	0.311
DNA metabolic process (GO:0006259)	468	53	36.36	+	1.46	0.0126	0.0932
mitochondrion organization (GO:0007005)	106	12	8.23	+	1.46	0.21	0.562
protein complex biogenesis (GO:0070271)	230	26	17.87	+	1.46	0.0687	0.305
synaptic vesicle exocytosis (GO:0016079)	62	7	4.82	+	1.45	0.345	0.766
protein metabolic process (GO:0019538)	1760	188	136.72	+	1.38	3.03e-05	0.000615
amino acid transport (GO:0006865)	103	11	8	+	1.37	0.278	0.665
intracellular protein transport (GO:0006886)	707	73	54.92	+	1.33	0.0239	0.154
tRNA metabolic process (GO:0006399)	126	13	9.79	+	1.33	0.321	0.747
organelle organization (GO:0006996)	1350	139	104.87	+	1.33	0.00156	0.0166
response to stress (GO:0006950)	645	66	50.11	+	1.32	0.0327	0.186
protein transport (GO:0015031)	747	76	58.03	+	1.31	0.0278	0.165
chromosome segregation (GO:0007059)	99	10	7.69	+	1.3	0.454	0.859
carbohydrate transport (GO:0008643)	30	3	2.33	+	1.29	0.513	0.888
cellular component organization or biogenesis (GO:0071840)	2300	230	178.67	+	1.29	0.000178	0.00229
heart development (GO:0007507)	20	2	1.55	+	1.29	0.67	0.997
mitosis (GO:0007067)	232	23	18.02	+	1.28	0.271	0.662
proteolysis (GO:0006508)	547	54	42.49	+	1.27	0.093	0.36
neurotransmitter secretion (GO:0007269)	102	10	7.92	+	1.26	0.462	0.866
cellular protein modification process (GO:0006464)	848	83	65.87	+	1.26	0.0448	0.233
coenzyme metabolic process (GO:0006732)	125	12	9.71	+	1.24	0.505	0.88
catabolic process (GO:0009056)	1367	131	106.19	+	1.23	0.0201	0.14
mitochondrial transport (GO:0006839)	53	5	4.12	+	1.21	0.609	0.959
acyl-CoA metabolic process (GO:0006637)	43	4	3.34	+	1.2	0.58	0.956
DNA recombination (GO:0006310)	54	5	4.19	+	1.19	0.615	0.961
mRNA processing (GO:0006397)	281	26	21.83	+	1.19	0.374	0.793
respiratory electron transport chain (GO:0022904)	119	11	9.24	+	1.19	0.608	0.963
vesicle-mediated transport (GO:0016192)	715	66	55.54	+	1.19	0.181	0.519
primary metabolic process (GO:0044238)	5233	481	406.51	+	1.18	6.45e-05	0.00112
regulation of cell cycle (GO:0051726)	185	17	14.37	+	1.18	0.493	0.879
cell cycle (GO:0007049)	740	68	57.48	+	1.18	0.188	0.527
cellular component organization (GO:0016043)	2137	195	166.01	+	1.17	0.0254	0.155
nucleobase-containing compound metabolic process (GO:0006139)	3055	278	237.32	+	1.17	0.00748	0.0629
mRNA transcription (GO:0009299)	11	1	0.85	+	1.17	0.593	0.958
RNA metabolic process (GO:0016070)	1639	149	127.32	+	1.17	0.0572	0.279
RNA splicing, via transesterification reactions (GO:0000375)	176	16	13.67	+	1.17	0.486	0.891
transport (GO:0006810)	1747	158	135.71	+	1.16	0.0582	0.279
cytokinesis (GO:0000910)	144	13	11.19	+	1.16	0.537	0.898
protein phosphorylation (GO:0006468)	89	8	6.91	+	1.16	0.692	1.02
death (GO:0016265)	403	36	31.31	+	1.15	0.402	0.81
cell death (GO:0008219)	403	36	31.31	+	1.15	0.402	0.804
protein glycosylation (GO:0006486)	112	10	8.7	+	1.15	0.6	0.963
metabolic process (GO:0008152)	6397	571	496.93	+	1.15	0.000176	0.00239
nitrogen compound metabolic process (GO:0006807)	2807	250	218.05	+	1.15	0.0297	0.172
apoptotic process (GO:0006915)	383	34	29.75	+	1.14	0.444	0.853
phospholipid metabolic process (GO:0006644)	203	18	15.77	+	1.14	0.6	0.957
phosphate-containing compound metabolic process (GO:0006796)	1736	153	134.86	+	1.13	0.126	0.451
localization (GO:0051179)	2100	184	163.13	+	1.13	0.106	0.391
regulation of catalytic activity (GO:0050790)	366	32	28.43	+	1.13	0.494	0.873
homeostatic process (GO:0042592)	346	30	26.88	+	1.12	0.546	0.906
regulation of nucleobase-containing compound metabolic process (GO:0019219)	579	50	44.98	+	1.11	0.481	0.89
transcription, DNA-dependent (GO:0006351)	1038	89	80.63	+	1.1	0.345	0.759
biosynthetic process (GO:0009058)	1935	164	150.32	+	1.09	0.269	0.663
mRNA splicing, via spliceosome (GO:0000398)	202	17	15.69	+	1.08	0.694	1.01
cell-cell adhesion (GO:0016337)	145	12	11.26	+	1.07	0.757	1.07
cell adhesion (GO:0007155)	339	28	26.33	+	1.06	0.76	1.07
biological adhesion (GO:0022610)	339	28	26.33	+	1.06	0.76	1.06
generation of precursor metabolites and energy (GO:0006091)	195	16	15.15	+	1.06	0.789	1.09
endocytosis (GO:0006897)	320	26	24.86	+	1.05	0.834	1.11
transmembrane receptor protein tyrosine kinase signaling pathway (GO:0007169)	160	13	12.43	+	1.05	0.882	1.14
immune system process (GO:0002376)	584	47	45.37	+	1.04	0.815	1.1
gamete generation (GO:0007276)	162	13	12.58	+	1.03	0.883	1.13
transcription from RNA polymerase II promoter (GO:0006366)	798	64	61.99	+	1.03	0.788	1.09
monosaccharide metabolic process (GO:0005996)	75	6	5.83	+	1.03	0.831	1.11
regulation of phosphate metabolic process (GO:0019220)	551	44	42.8	+	1.03	0.81	1.1
Unclassified (UNCLASSIFIED)	9953	787	773.17	+	1.02	0.528	0.889
cellular process (GO:0009987)	9199	725	714.6	+	1.01	0.629	0.971
response to biotic stimulus (GO:0009607)	89	7	6.91	+	1.01	0.845	1.11
regulation of transcription from RNA polymerase II promoter (GO:0006357)	611	48	47.46	+	1.01	0.939	1.2
RNA catabolic process (GO:0006401)	77	6	5.98	+	1	1	1.18
chromatin organization (GO:0006325)	361	28	28.04	-	1	1	1.19
cytoskeleton organization (GO:0007010)	414	32	32.16	-	1	1	1.17
intracellular signal transduction (GO:0035556)	1166	90	90.58	-	0.99	1	1.27
response to interferon-gamma (GO:0034341)	65	5	5.05	-	0.99	1	1.24
regulation of molecular function (GO:0065009)	444	34	34.49	-	0.99	1	1.06
MAPK cascade (GO:0000165)	344	26	26.72	-	0.97	1	1.26
anion transport (GO:0006820)	280	21	21.75	-	0.97	1	1.13
exocytosis (GO:0006887)	188	14	14.6	-	0.96	1	1.26
receptor-mediated endocytosis (GO:0006898)	108	8	8.39	-	0.95	1	1.03
cell-matrix adhesion (GO:0007160)	54	4	4.19	-	0.95	1	1.2
protein folding (GO:0006457)	108	8	8.39	-	0.95	1	1.03
transcription initiation from RNA polymerase II promoter (GO:0006367)	55	4	4.27	-	0.94	1	1.09
regulation of gene expression, epigenetic (GO:0040029)	69	5	5.36	-	0.93	1	1.25
cell growth (GO:0016049)	97	7	7.54	-	0.93	1	1.15
immune response (GO:0006955)	252	18	19.58	-	0.92	0.813	1.1
vitamin biosynthetic process (GO:0009110)	14	1	1.09	-	0.92	1	1.23
skeletal system development (GO:0001501)	14	1	1.09	-	0.92	1	1.22
nervous system development (GO:0007399)	321	22	24.94	-	0.88	0.674	0.996
mRNA 3'-end processing (GO:0031124)	44	3	3.42	-	0.88	1	1.01
cellular component movement (GO:0006928)	517	35	40.16	-	0.87	0.505	0.886
hemopoiesis (GO:0030097)	15	1	1.17	-	0.86	1	1.17
calcium-mediated signaling (GO:0019722)	91	6	7.07	-	0.85	0.845	1.1
developmental process (GO:0032502)	1566	102	121.65	-	0.84	0.077	0.318
cellular component morphogenesis (GO:0032989)	462	30	35.89	-	0.84	0.378	0.789
cellular defense response (GO:0006968)	108	7	8.39	-	0.83	0.856	1.11
mRNA polyadenylation (GO:0006378)	31	2	2.41	-	0.83	1	1.16
locomotion (GO:0040011)	332	21	25.79	-	0.81	0.407	0.808
reproduction (GO:0000003)	286	18	22.22	-	0.81	0.435	0.85
cell communication (GO:0007154)	3037	190	235.92	-	0.81	0.00162	0.0165
DNA catabolic process (GO:0006308)	16	1	1.24	-	0.8	1	1.13
response to external stimulus (GO:0009605)	384	24	29.83	-	0.8	0.334	0.756
signal transduction (GO:0007165)	2672	166	207.57	-	0.8	0.00253	0.0229
ion transport (GO:0006811)	439	27	34.1	-	0.79	0.277	0.669
response to abiotic stimulus (GO:0009628)	82	5	6.37	-	0.78	0.834	1.1
protein lipidation (GO:0006497)	66	4	5.13	-	0.78	0.818	1.1
biological regulation (GO:0065007)	3559	214	276.47	-	0.77	5e-05	0.000939
tRNA aminoacylation for protein translation (GO:0006418)	50	3	3.88	-	0.77	1	1.07
ectoderm development (GO:0007398)	217	13	16.86	-	0.77	0.441	0.855
cell differentiation (GO:0030154)	539	32	41.87	-	0.76	0.141	0.47
system development (GO:0048731)	441	26	34.26	-	0.76	0.176	0.511
response to stimulus (GO:0050896)	3187	184	247.57	-	0.74	1.32e-05	0.000293
negative regulation of apoptotic process (GO:0043066)	105	6	8.16	-	0.74	0.582	0.947
pteridine-containing compound metabolic process (GO:0042558)	18	1	1.4	-	0.72	1	1.2
purine nucleobase metabolic process (GO:0006144)	73	4	5.67	-	0.71	0.659	0.993
regulation of biological process (GO:0050789)	2964	161	230.25	-	0.7	7.61e-07	1.86e-05
cell proliferation (GO:0008283)	74	4	5.75	-	0.7	0.66	0.988
regulation of sequence-specific DNA binding transcription factor activity (GO:0051090)	37	2	2.87	-	0.7	1	1.01
response to endogenous stimulus (GO:0009719)	264	14	20.51	-	0.68	0.198	0.549
cholesterol metabolic process (GO:0008203)	38	2	2.95	-	0.68	1	1.03
protein methylation (GO:0006479)	57	3	4.43	-	0.68	0.8	1.1
cellular amino acid biosynthetic process (GO:0008652)	78	4	6.06	-	0.66	0.525	0.895
cellular amino acid metabolic process (GO:0006520)	277	14	21.52	-	0.65	0.137	0.469
phosphate ion transport (GO:0006817)	20	1	1.55	-	0.64	1	1.15
gluconeogenesis (GO:0006094)	20	1	1.55	-	0.64	1	1.14
synaptic transmission (GO:0007268)	409	20	31.77	-	0.63	0.038	0.206
lipid metabolic process (GO:0006629)	458	22	35.58	-	0.62	0.0253	0.158
mesoderm development (GO:0007498)	279	13	21.67	-	0.6	0.0682	0.308
cellular glucose homeostasis (GO:0001678)	22	1	1.71	-	0.59	1	1.23
steroid metabolic process (GO:0008202)	115	5	8.93	-	0.56	0.284	0.674
behavior (GO:0007610)	69	3	5.36	-	0.56	0.489	0.891
cellular amino acid catabolic process (GO:0009063)	69	3	5.36	-	0.56	0.489	0.885
cell surface receptor signaling pathway (GO:0007166)	1445	62	112.25	-	0.55	3.15e-07	8.54e-06
I-kappaB kinase/NF-kappaB cascade (GO:0007249)	47	2	3.65	-	0.55	0.581	0.952
fatty acid metabolic process (GO:0006631)	190	8	14.76	-	0.54	0.0962	0.367
chromatin assembly (GO:0031497)	96	4	7.46	-	0.54	0.328	0.748
cation transport (GO:0006812)	97	4	7.54	-	0.53	0.25	0.641
cyclic nucleotide metabolic process (GO:0009187)	123	5	9.55	-	0.52	0.171	0.503
pattern specification process (GO:0007389)	99	4	7.69	-	0.52	0.25	0.636
lipid transport (GO:0006869)	76	3	5.9	-	0.51	0.378	0.795
porphyrin-containing compound metabolic process (GO:0006778)	26	1	2.02	-	0.5	0.719	1.04
multicellular organismal process (GO:0032501)	2012	77	156.3	-	0.49	1.9e-12	6.63e-11
single-multicellular organism process (GO:0044707)	1988	76	154.43	-	0.49	2.7e-12	8.23e-11
antigen processing and presentation (GO:0019882)	27	1	2.1	-	0.48	0.719	1.04
cell-cell signaling (GO:0007267)	575	21	44.67	-	0.47	0.000153	0.0022
muscle organ development (GO:0007517)	28	1	2.18	-	0.46	0.72	1.03
cytokine production (GO:0001816)	29	1	2.25	-	0.44	0.722	1.03
cellular calcium ion homeostasis (GO:0006874)	124	4	9.63	-	0.42	0.0843	0.337
muscle contraction (GO:0006936)	125	4	9.71	-	0.41	0.0848	0.334
visual perception (GO:0007601)	95	3	7.38	-	0.41	0.165	0.531
glycolysis (GO:0006096)	32	1	2.49	-	0.4	0.73	1.04
transmembrane receptor protein serine/threonine kinase signaling pathway (GO:0007178)	68	2	5.28	-	0.38	0.241	0.633
system process (GO:0003008)	1419	41	110.23	-	0.37	9.88e-14	4.82e-12
pyrimidine nucleobase metabolic process (GO:0006206)	36	1	2.8	-	0.36	0.519	0.891
neurological system process (GO:0050877)	1313	36	102	-	0.35	1.36e-13	5.53e-12
sensory perception of sound (GO:0007605)	38	1	2.95	-	0.34	0.526	0.892
anatomical structure morphogenesis (GO:0009653)	153	4	11.89	-	0.34	0.0191	0.137
transcription elongation from RNA polymerase II promoter (GO:0006368)	41	1	3.18	-	0.31	0.367	0.785
neuron-neuron synaptic transmission (GO:0007270)	96	2	7.46	-	0.27	0.0478	0.238
embryo development (GO:0009790)	100	2	7.77	-	0.26	0.0339	0.188
cytokine-mediated signaling pathway (GO:0019221)	55	1	4.27	-	0.23	0.187	0.531
neuromuscular synaptic transmission (GO:0007274)	56	1	4.35	-	0.23	0.127	0.449
segment specification (GO:0007379)	72	1	5.59	-	0.18	0.0643	0.301
G-protein coupled receptor signaling pathway (GO:0007186)	753	9	58.49	-	0.15	4.07e-15	2.48e-13
sensory perception (GO:0007600)	786	6	61.06	-	0.1	1.06e-18	2.6e-16
sensory perception of chemical stimulus (GO:0007606)	617	2	47.93	-	0.04	1.07e-17	8.68e-16
sensory perception of smell (GO:0007608)	582	1	45.21	-	0.02	4.65e-18	5.67e-16
regulation of binding (GO:0051098)	4	0	0.31	-	< 0.01	1	1.02
JAK-STAT cascade (GO:0007259)	32	0	2.49	-	< 0.01	0.168	0.506
multi-multicellular organism process (GO:0044706)	3	0	0.23	-	< 0.01	1	1.07
nitric oxide biosynthetic process (GO:0006809)	7	0	0.54	-	< 0.01	1	1.12
blood coagulation (GO:0007596)	8	0	0.62	-	< 0.01	1	1.21
termination of RNA polymerase II transcription (GO:0006369)	11	0	0.85	-	< 0.01	1	1.24
circadian rhythm (GO:0007623)	12	0	0.93	-	< 0.01	1	1.12
vitamin catabolic process (GO:0009111)	1	0	0.08	-	< 0.01	1	1.06
sensory perception of pain (GO:0019233)	10	0	0.78	-	< 0.01	1	1.16
regulation of vasoconstriction (GO:0019229)	6	0	0.47	-	< 0.01	1	1.1
angiogenesis (GO:0001525)	22	0	1.71	-	< 0.01	0.401	0.83
pentose-phosphate shunt (GO:0006098)	9	0	0.7	-	< 0.01	1	1.18
RNA splicing (GO:0008380)	13	0	1.01	-	< 0.01	0.618	0.961
regulation of cellular amino acid metabolic process (GO:0006521)	6	0	0.47	-	< 0.01	1	1.1
ferredoxin metabolic process (GO:0006124)	3	0	0.23	-	< 0.01	1	1.07
response to toxic substance (GO:0009636)	22	0	1.71	-	< 0.01	0.401	0.823
blood circulation (GO:0008015)	22	0	1.71	-	< 0.01	0.401	0.816
bile acid metabolic process (GO:0008206)	2	0	0.16	-	< 0.01	1	1
pinocytosis (GO:0006907)	1	0	0.08	-	< 0.01	1	1.05
sex determination (GO:0007530)	5	0	0.39	-	< 0.01	1	1.08
endoderm development (GO:0007492)	1	0	0.08	-	< 0.01	1	1.05
secondary metabolic process (GO:0019748)	1	0	0.08	-	< 0.01	1	1.04
viral process (GO:0016032)	4	0	0.31	-	< 0.01	1	1.02
nitrogen utilization (GO:0019740)	1	0	0.08	-	< 0.01	1	1.04
disaccharide metabolic process (GO:0005984)	2	0	0.16	-	< 0.01	1	1
growth (GO:0040007)	8	0	0.62	-	< 0.01	1	1.21
fertilization (GO:0009566)	58	0	4.51	-	< 0.01	0.021	0.142
dorsal/ventral axis specification (GO:0009950)	12	0	0.93	-	< 0.01	1	1.11
digestive tract mesoderm development (GO:0007502)	18	0	1.4	-	< 0.01	0.636	0.976
rhythmic process (GO:0048511)	12	0	0.93	-	< 0.01	1	1.11
sensory perception of taste (GO:0050909)	33	0	2.56	-	< 0.01	0.17	0.506
unsaturated fatty acid biosynthetic process (GO:0006636)	6	0	0.47	-	< 0.01	1	1.09
fatty acid biosynthetic process (GO:0006633)	73	0	5.67	-	< 0.01	0.00993	0.0782
nitric oxide mediated signal transduction (GO:0007263)	5	0	0.39	-	< 0.01	1	1.08
CELLULAR COMPONANT
PANTHER GO-Slim terms	Bos taurus - REFLIST	Input	expected	over/under	fold Enrichment	raw P-value	FDR
coated pit (GO:0005905)	3	1	0.23	+	4.29	0.259	0.502
ribosome (GO:0005840)	276	61	21.44	+	2.85	3.03e-11	9.7e-10
peroxisome (GO:0005777)	37	8	2.87	+	2.78	0.0141	0.0563
tight junction (GO:0005923)	5	1	0.39	+	2.57	0.362	0.643
ribonucleoprotein complex (GO:0030529)	574	96	44.59	+	2.15	9.37e-11	2e-09
immunoglobulin complex (GO:0019814)	18	3	1.4	+	2.15	0.19	0.405
nuclear chromosome (GO:0000228)	154	23	11.96	+	1.92	0.00526	0.0259
endosome (GO:0005768)	143	20	11.11	+	1.8	0.0209	0.0744
chromosome (GO:0005694)	230	32	17.87	+	1.79	0.00358	0.0191
nuclear envelope (GO:0005635)	94	13	7.3	+	1.78	0.0585	0.156
cytosol (GO:0005829)	687	93	53.37	+	1.74	1.45e-06	1.33e-05
microtubule organizing center (GO:0005815)	130	17	10.1	+	1.68	0.0525	0.153
nucleolus (GO:0005730)	133	17	10.33	+	1.65	0.0566	0.158
macromolecular complex (GO:0032991)	2375	292	184.5	+	1.58	7.7e-14	4.93e-12
protein-DNA complex (GO:0032993)	43	5	3.34	+	1.5	0.393	0.68
mitochondrion (GO:0005739)	439	50	34.1	+	1.47	0.013	0.0554
protein complex (GO:0043234)	1869	203	145.19	+	1.4	4.46e-06	3.17e-05
nuclear outer membrane-endoplasmic reticulum membrane network (GO:0042175)	252	27	19.58	+	1.38	0.128	0.304
mitochondrial inner membrane (GO:0005743)	137	14	10.64	+	1.32	0.341	0.623
organelle (GO:0043226)	4252	427	330.3	+	1.29	3.79e-08	4.85e-07
cytoplasm (GO:0005737)	3619	362	281.13	+	1.29	9.05e-07	9.66e-06
nucleus (GO:0005634)	2059	203	159.95	+	1.27	0.00085	0.00495
intracellular (GO:0005622)	5774	558	448.54	+	1.24	1.55e-08	2.47e-07
axon (GO:0030424)	52	5	4.04	+	1.24	0.605	0.879
lysosome (GO:0005764)	63	6	4.89	+	1.23	0.637	0.849
nucleoplasm (GO:0005654)	419	39	32.55	+	1.2	0.273	0.514
cell part (GO:0044464)	6103	568	474.09	+	1.2	1.75e-06	1.4e-05
vacuole (GO:0005773)	217	20	16.86	+	1.19	0.448	0.699
Golgi apparatus (GO:0005794)	330	30	25.64	+	1.17	0.41	0.673
cytoplasmic membrane-bounded vesicle (GO:0016023)	222	20	17.25	+	1.16	0.531	0.809
heterotrimeric G-protein complex (GO:0005834)	45	4	3.5	+	1.14	0.779	0.941
extracellular matrix (GO:0031012)	147	13	11.42	+	1.14	0.644	0.841
presynaptic membrane (GO:0042734)	23	2	1.79	+	1.12	0.701	0.897
endoplasmic reticulum (GO:0005783)	454	39	35.27	+	1.11	0.537	0.8
apical part of cell (GO:0045177)	24	2	1.86	+	1.07	0.711	0.893
membrane (GO:0016020)	2332	186	181.16	+	1.03	0.714	0.878
cilium (GO:0005929)	88	7	6.84	+	1.02	0.843	0.999
vesicle coat (GO:0030120)	38	3	2.95	+	1.02	1	1.02
cytoskeleton (GO:0005856)	602	46	46.76	-	0.98	1	1.16
microtubule (GO:0005874)	145	11	11.26	-	0.98	1	1.14
SNARE complex (GO:0031201)	40	3	3.11	-	0.97	1	1.05
integral to membrane (GO:0016021)	988	72	76.75	-	0.94	0.627	0.873
Unclassified (UNCLASSIFIED)	14133	1021	1097.88	-	0.93	0.000224	0.00143
extracellular region (GO:0005576)	695	44	53.99	-	0.81	0.193	0.399
plasma membrane (GO:0005886)	1593	98	123.75	-	0.79	0.0191	0.0719
actin cytoskeleton (GO:0015629)	206	12	16	-	0.75	0.428	0.685
extracellular space (GO:0005615)	551	32	42.8	-	0.75	0.123	0.302
cell projection (GO:0042995)	422	22	32.78	-	0.67	0.0639	0.164
proteinaceous extracellular matrix (GO:0005578)	64	3	4.97	-	0.6	0.632	0.861
synapse (GO:0045202)	134	6	10.41	-	0.58	0.248	0.496
neuronal cell body (GO:0043025)	23	1	1.79	-	0.56	1	1.12
proton-transporting ATP synthase complex (GO:0045259)	23	1	1.79	-	0.56	1	1.1
cell junction (GO:0030054)	129	5	10.02	-	0.5	0.132	0.302
neuron projection (GO:0043005)	279	10	21.67	-	0.46	0.0112	0.0513
dendrite (GO:0030425)	117	3	9.09	-	0.33	0.0489	0.149
postsynaptic membrane (GO:0045211)	35	0	2.72	-	< 0.01	0.177	0.39
basal part of cell (GO:0045178)	6	0	0.47	-	< 0.01	1	1.08
external encapsulating structure (GO:0030312)	62	0	4.82	-	< 0.01	0.0223	0.0751
tubulin complex (GO:0045298)	2	0	0.16	-	< 0.01	1	1
lipid particle (GO:0005811)	21	0	1.63	-	< 0.01	0.397	0.669
cell wall (GO:0005618)	62	0	4.82	-	< 0.01	0.0223	0.0714
microvillus (GO:0005902)	5	0	0.39	-	< 0.01	1	1.07
neuromuscular junction (GO:0031594)	13	0	1.01	-	< 0.01	0.618	0.879
plastid (GO:0009536)	4	0	0.31	-	< 0.01	1	1.03
MOLECULAR FUNCTION
PANTHER GO-Slim terms	Bos taurus - REFLIST	Input	expected	over/under	fold Enrichment	raw P-value	FDR
phosphorylase activity (GO:0004645)	9	3	0.7	+	4.29	0.0503	0.641
RNA-directed DNA polymerase activity (GO:0003964)	9	3	0.7	+	4.29	0.0503	0.601
damaged DNA binding (GO:0003684)	27	7	2.1	+	3.34	0.00958	0.261
non-membrane spanning protein tyrosine kinase activity (GO:0004715)	9	2	0.7	+	2.86	0.186	1.01
racemase and epimerase activity (GO:0016854)	19	4	1.48	+	2.71	0.0795	0.759
aldehyde-lyase activity (GO:0016832)	5	1	0.39	+	2.57	0.362	1.19
structural constituent of ribosome (GO:0003735)	236	46	18.33	+	2.51	1.71e-07	1.09e-05
voltage-gated sodium channel activity (GO:0005248)	22	4	1.71	+	2.34	0.114	0.903
kinase activator activity (GO:0019209)	23	4	1.79	+	2.24	0.126	0.926
endoribonuclease activity (GO:0004521)	36	6	2.8	+	2.15	0.122	0.932
RNA methyltransferase activity (GO:0008173)	48	8	3.73	+	2.15	0.0615	0.691
protein disulfide isomerase activity (GO:0003756)	13	2	1.01	+	1.98	0.295	1.15
kinase inhibitor activity (GO:0019210)	33	5	2.56	+	1.95	0.194	1.03
glucosidase activity (GO:0015926)	14	2	1.09	+	1.84	0.322	1.18
intermediate filament binding (GO:0019215)	7	1	0.54	+	1.84	0.45	1.18
deacetylase activity (GO:0019213)	21	3	1.63	+	1.84	0.248	1.1
poly(A) RNA binding (GO:0008143)	7	1	0.54	+	1.84	0.45	1.16
exoribonuclease activity (GO:0004532)	22	3	1.71	+	1.76	0.422	1.18
nucleotide phosphatase activity (GO:0019204)	22	3	1.71	+	1.76	0.422	1.17
calcium-dependent phospholipid binding (GO:0005544)	45	6	3.5	+	1.72	0.268	1.11
hydrolase activity, hydrolyzing N-glycosyl compounds (GO:0016799)	23	3	1.79	+	1.68	0.431	1.18
enzyme inhibitor activity (GO:0004857)	101	13	7.85	+	1.66	0.0985	0.855
RNA binding (GO:0003723)	429	54	33.33	+	1.62	0.0013	0.062
nucleotidyltransferase activity (GO:0016779)	88	11	6.84	+	1.61	0.167	0.998
translation factor activity, nucleic acid binding (GO:0008135)	8	1	0.62	+	1.61	0.49	1.17
double-stranded DNA binding (GO:0003690)	41	5	3.18	+	1.57	0.381	1.23
amino acid transmembrane transporter activity (GO:0015171)	83	10	6.45	+	1.55	0.222	1.06
acetyltransferase activity (GO:0016407)	83	10	6.45	+	1.55	0.222	1.03
calmodulin binding (GO:0005516)	125	15	9.71	+	1.54	0.136	0.868
exodeoxyribonuclease activity (GO:0004529)	17	2	1.32	+	1.51	0.644	1.28
DNA-directed RNA polymerase activity (GO:0003899)	52	6	4.04	+	1.49	0.31	1.18
mRNA binding (GO:0003729)	148	17	11.5	+	1.48	0.129	0.882
methyltransferase activity (GO:0008168)	134	15	10.41	+	1.44	0.2	1.01
extracellular matrix structural constituent (GO:0005201)	27	3	2.1	+	1.43	0.475	1.21
translation elongation factor activity (GO:0003746)	27	3	2.1	+	1.43	0.475	1.19
potassium channel regulator activity (GO:0015459)	9	1	0.7	+	1.43	0.527	1.2
structural molecule activity (GO:0005198)	628	68	48.78	+	1.39	0.0112	0.267
hydrogen ion transmembrane transporter activity (GO:0015078)	84	9	6.53	+	1.38	0.316	1.19
carbohydrate transmembrane transporter activity (GO:0015144)	19	2	1.48	+	1.36	0.661	1.3
transcription cofactor activity (GO:0003712)	209	22	16.24	+	1.36	0.199	1.03
nucleotide binding (GO:0000166)	181	19	14.06	+	1.35	0.215	1.05
kinase activity (GO:0016301)	645	67	50.11	+	1.34	0.0269	0.467
protein kinase activity (GO:0004672)	435	45	33.79	+	1.33	0.0737	0.741
transferase activity (GO:0016740)	1424	146	110.62	+	1.32	0.00143	0.0548
cysteine-type peptidase activity (GO:0008234)	98	10	7.61	+	1.31	0.354	1.21
metallopeptidase activity (GO:0008237)	79	8	6.14	+	1.3	0.409	1.2
ubiquitin-protein ligase activity (GO:0004842)	89	9	6.91	+	1.3	0.431	1.16
DNA-methyltransferase activity (GO:0009008)	10	1	0.78	+	1.29	0.561	1.23
calcium ion binding (GO:0005509)	231	23	17.94	+	1.28	0.27	1.1
kinase regulator activity (GO:0019207)	72	7	5.59	+	1.25	0.513	1.21
GTPase activity (GO:0003924)	424	41	32.94	+	1.24	0.174	1.01
antigen binding (GO:0003823)	42	4	3.26	+	1.23	0.572	1.24
transferase activity, transferring glycosyl groups (GO:0016757)	191	18	14.84	+	1.21	0.419	1.19
SNAP receptor activity (GO:0005484)	32	3	2.49	+	1.21	0.738	1.29
transcription factor binding transcription factor activity (GO:0000989)	238	22	18.49	+	1.19	0.399	1.21
cation transmembrane transporter activity (GO:0008324)	295	27	22.92	+	1.18	0.386	1.23
nuclease activity (GO:0004518)	176	16	13.67	+	1.17	0.486	1.19
DNA-directed DNA polymerase activity (GO:0003887)	22	2	1.71	+	1.17	0.69	1.33
protein binding transcription factor activity (GO:0000988)	245	22	19.03	+	1.16	0.476	1.18
pyrophosphatase activity (GO:0016462)	724	64	56.24	+	1.14	0.326	1.13
nucleic acid binding (GO:0003676)	1755	153	136.33	+	1.12	0.153	0.94
catalytic activity (GO:0003824)	4736	406	367.9	+	1.1	0.0329	0.524
guanyl-nucleotide exchange factor activity (GO:0005085)	105	9	8.16	+	1.1	0.716	1.34
translation regulator activity (GO:0045182)	82	7	6.37	+	1.1	0.836	1.36
phosphatase inhibitor activity (GO:0019212)	47	4	3.65	+	1.1	0.785	1.34
hydrolase activity (GO:0016787)	2086	176	162.05	+	1.09	0.266	1.13
voltage-gated ion channel activity (GO:0005244)	95	8	7.38	+	1.08	0.847	1.36
ligase activity (GO:0016874)	250	21	19.42	+	1.08	0.722	1.3
hydrolase activity, acting on ester bonds (GO:0016788)	585	49	45.44	+	1.08	0.586	1.24
lipid binding (GO:0008289)	156	13	12.12	+	1.07	0.765	1.32
DNA helicase activity (GO:0003678)	49	4	3.81	+	1.05	0.792	1.34
transporter activity (GO:0005215)	1069	87	83.04	+	1.05	0.641	1.29
hydro-lyase activity (GO:0016836)	37	3	2.87	+	1.04	0.764	1.33
serine-type endopeptidase inhibitor activity (GO:0004867)	87	7	6.76	+	1.04	0.842	1.36
protein binding (GO:0005515)	2840	222	220.62	+	1.01	0.911	1.4
Unclassified (UNCLASSIFIED)	11469	889	890.94	-	1	0.94	1.42
chromatin binding (GO:0003682)	194	15	15.07	-	1	1	1.45
enzyme regulator activity (GO:0030234)	442	34	34.34	-	0.99	1	1.03
hydrolase activity, hydrolyzing O-glycosyl compounds (GO:0004553)	52	4	4.04	-	0.99	1	1.05
RNA helicase activity (GO:0003724)	39	3	3.03	-	0.99	1	1.07
binding (GO:0005488)	5375	412	417.54	-	0.99	0.792	1.33
transmembrane transporter activity (GO:0022857)	918	70	71.31	-	0.98	0.95	1.43
helicase activity (GO:0004386)	79	6	6.14	-	0.98	1	1.29
oxidoreductase activity (GO:0016491)	593	45	46.07	-	0.98	0.938	1.43
phosphoric diester hydrolase activity (GO:0008081)	66	5	5.13	-	0.98	1	1.39
carboxy-lyase activity (GO:0016831)	27	2	2.1	-	0.95	1	1.33
chemokine activity (GO:0008009)	27	2	2.1	-	0.95	1	1.32
DNA binding (GO:0003677)	1162	86	90.27	-	0.95	0.694	1.33
isomerase activity (GO:0016853)	124	9	9.63	-	0.93	1	1.38
sequence-specific DNA binding transcription factor activity (GO:0003700)	816	59	63.39	-	0.93	0.641	1.3
lyase activity (GO:0016829)	249	18	19.34	-	0.93	0.905	1.41
phosphatase activity (GO:0016791)	222	16	17.25	-	0.93	0.9	1.41
receptor binding (GO:0005102)	815	58	63.31	-	0.92	0.549	1.23
cytokine activity (GO:0005125)	129	9	10.02	-	0.9	0.87	1.38
cytoskeletal protein binding (GO:0008092)	351	24	27.27	-	0.88	0.615	1.29
phosphoprotein phosphatase activity (GO:0004721)	132	9	10.25	-	0.88	0.87	1.37
peptidase activity (GO:0008233)	482	32	37.44	-	0.85	0.438	1.16
transferase activity, transferring acyl groups (GO:0016746)	212	14	16.47	-	0.85	0.697	1.32
microtubule motor activity (GO:0003777)	77	5	5.98	-	0.84	1	1.26
carbohydrate kinase activity (GO:0019200)	31	2	2.41	-	0.83	1	1.26
lipase activity (GO:0016298)	125	8	9.71	-	0.82	0.737	1.3
single-stranded DNA binding (GO:0003697)	47	3	3.65	-	0.82	1	1.07
transmembrane receptor protein tyrosine kinase activity (GO:0004714)	63	4	4.89	-	0.82	1	1.34
peptidase inhibitor activity (GO:0030414)	112	7	8.7	-	0.8	0.722	1.31
neurotransmitter transporter activity (GO:0005326)	32	2	2.49	-	0.8	1	1.22
microtubule binding (GO:0008017)	114	7	8.86	-	0.79	0.723	1.29
aminoacyl-tRNA ligase activity (GO:0004812)	50	3	3.88	-	0.77	1	1.18
RNA polymerase II transcription factor binding transcription factor activity (GO:0001076)	67	4	5.2	-	0.77	0.818	1.35
lipid transporter activity (GO:0005319)	51	3	3.96	-	0.76	1	1.25
enzyme activator activity (GO:0008047)	139	8	10.8	-	0.74	0.521	1.21
transforming growth factor beta receptor binding (GO:0005160)	35	2	2.72	-	0.74	1	1.04
small GTPase regulator activity (GO:0005083)	175	10	13.59	-	0.74	0.394	1.23
ATPase activity, coupled to transmembrane movement of substances (GO:0042626)	106	6	8.23	-	0.73	0.582	1.25
phospholipase activity (GO:0004620)	90	5	6.99	-	0.72	0.688	1.34
nucleotide kinase activity (GO:0019201)	36	2	2.8	-	0.72	1	1.06
channel regulator activity (GO:0016247)	18	1	1.4	-	0.72	1	1.41
structural constituent of myelin sheath (GO:0019911)	18	1	1.4	-	0.72	1	1.4
sequence-specific DNA binding RNA polymerase II transcription factor activity (GO:0000981)	241	13	18.72	-	0.69	0.223	1.01
intramolecular transferase activity (GO:0016866)	19	1	1.48	-	0.68	1	1.49
translation initiation factor activity (GO:0003743)	38	2	2.95	-	0.68	1	1.06
motor activity (GO:0003774)	95	5	7.38	-	0.68	0.559	1.24
anion channel activity (GO:0005253)	57	3	4.43	-	0.68	0.8	1.33
actin binding (GO:0003779)	155	8	12.04	-	0.66	0.359	1.2
GABA receptor activity (GO:0016917)	21	1	1.63	-	0.61	1	1.31
proton-transporting ATP synthase activity, rotational mechanism (GO:0046933)	21	1	1.63	-	0.61	1	1.3
voltage-gated potassium channel activity (GO:0005249)	65	3	5.05	-	0.59	0.486	1.17
ion channel activity (GO:0005216)	356	16	27.65	-	0.58	0.026	0.496
adenylate cyclase activity (GO:0004016)	114	5	8.86	-	0.56	0.283	1.13
structural constituent of cytoskeleton (GO:0005200)	261	11	20.28	-	0.54	0.044	0.6
endodeoxyribonuclease activity (GO:0004520)	24	1	1.86	-	0.54	1	1.21
serine-type peptidase activity (GO:0008236)	131	5	10.18	-	0.49	0.133	0.874
deaminase activity (GO:0019239)	27	1	2.1	-	0.48	0.719	1.33
G-protein coupled receptor activity (GO:0004930)	329	12	25.56	-	0.47	0.0058	0.185
transaminase activity (GO:0008483)	28	1	2.18	-	0.46	0.72	1.32
cytokine receptor activity (GO:0004896)	58	2	4.51	-	0.44	0.322	1.16
ligand-gated ion channel activity (GO:0015276)	146	5	11.34	-	0.44	0.0795	0.723
cytokine receptor binding (GO:0005126)	59	2	4.58	-	0.44	0.323	1.14
signal transducer activity (GO:0004871)	1443	39	112.1	-	0.35	3.55e-15	3.39e-13
antioxidant activity (GO:0016209)	37	1	2.87	-	0.35	0.522	1.2
receptor activity (GO:0004872)	1590	41	123.51	-	0.33	1.36e-17	2.59e-15
cation channel activity (GO:0005261)	121	3	9.4	-	0.32	0.0353	0.518
hormone activity (GO:0005179)	54	1	4.19	-	0.24	0.185	1.04
growth factor activity (GO:0008083)	59	1	4.58	-	0.22	0.129	0.91
galactosidase activity (GO:0015925)	9	0	0.7	-	< 0.01	1	1.37
DNA ligase activity (GO:0003909)	2	0	0.16	-	< 0.01	1	1.02
core RNA polymerase I binding transcription factor activity (GO:0001181)	1	0	0.08	-	< 0.01	1	1.15
neurotrophin receptor binding (GO:0005165)	4	0	0.31	-	< 0.01	1	1.04
tumor necrosis factor receptor binding (GO:0005164)	9	0	0.7	-	< 0.01	1	1.36
DNA N-glycosylase activity (GO:0019104)	10	0	0.78	-	< 0.01	1	1.28
RNA polymerase III transcription factor binding transcription factor activity (GO:0001007)	1	0	0.08	-	< 0.01	1	1.14
ligand-activated sequence-specific DNA binding RNA polymerase II transcription factor activity (GO:0004879)	44	0	3.42	-	< 0.01	0.0737	0.782
sequence-specific DNA binding RNA polymerase I transcription factor activity (GO:0001167)	1	0	0.08	-	< 0.01	1	1.14
glutamate receptor activity (GO:0008066)	36	0	2.8	-	< 0.01	0.11	0.91
transmembrane receptor protein serine/threonine kinase activity (GO:0004675)	11	0	0.85	-	< 0.01	1	1.48
interleukin-9 receptor binding (GO:0005140)	1	0	0.08	-	< 0.01	1	1.13
receptor inhibitor activity (GO:0030547)	5	0	0.39	-	< 0.01	1	1.2
receptor activator activity (GO:0030546)	2	0	0.16	-	< 0.01	1	1.02
acetylcholine receptor activity (GO:0015464)	9	0	0.7	-	< 0.01	1	1.35
receptor regulator activity (GO:0030545)	7	0	0.54	-	< 0.01	1	1.24
cysteine-type endopeptidase inhibitor activity (GO:0004869)	5	0	0.39	-	< 0.01	1	1.19
DNA polymerase processivity factor activity (GO:0030337)	1	0	0.08	-	< 0.01	1	1.12
centromeric DNA binding (GO:0019237)	1	0	0.08	-	< 0.01	1	1.12
transmembrane receptor protein kinase activity (GO:0019199)	5	0	0.39	-	< 0.01	1	1.19
metalloendopeptidase inhibitor activity (GO:0008191)	10	0	0.78	-	< 0.01	1	1.27
electron carrier activity (GO:0009055)	1	0	0.08	-	< 0.01	1	1.11
RNA polymerase I transcription factor binding transcription factor activity (GO:0001082)	1	0	0.08	-	< 0.01	1	1.1
phosphatase activator activity (GO:0019211)	1	0	0.08	-	< 0.01	1	1.1
aspartic-type endopeptidase activity (GO:0004190)	61	0	4.74	-	< 0.01	0.0217	0.461
phosphatase regulator activity (GO:0019208)	24	0	1.86	-	< 0.01	0.414	1.2
carbohydrate phosphatase activity (GO:0019203)	8	0	0.62	-	< 0.01	1	1.44
amino acid kinase activity (GO:0019202)	6	0	0.47	-	< 0.01	1	1.22
core RNA polymerase III binding transcription factor activity (GO:0000995)	4	0	0.31	-	< 0.01	1	1.03
guanylate cyclase activity (GO:0004383)	14	0	1.09	-	< 0.01	0.618	1.28
core RNA polymerase II binding transcription factor activity (GO:0000991)	3	0	0.23	-	< 0.01	1	1.17
core RNA polymerase binding transcription factor activity (GO:0000990)	8	0	0.62	-	< 0.01	1	1.43
calcium channel regulator activity (GO:0005246)	3	0	0.23	-	< 0.01	1	1.16
voltage-gated calcium channel activity (GO:0005245)	26	0	2.02	-	< 0.01	0.256	1.11
gap junction channel activity (GO:0005243)	21	0	1.63	-	< 0.01	0.397	1.22
translation release factor activity (GO:0003747)	1	0	0.08	-	< 0.01	1	1.09
transketolase activity (GO:0004802)	3	0	0.23	-	< 0.01	1	1.16
carbohydrate binding (GO:0030246)	11	0	0.85	-	< 0.01	1	1.47
peroxidase activity (GO:0004601)	23	0	1.79	-	< 0.01	0.407	1.21
DNA primase activity (GO:0003896)	2	0	0.16	-	< 0.01	1	1.01
transforming growth factor beta-activated receptor activity (GO:0005024)	11	0	0.85	-	< 0.01	1	1.46
neuropeptide hormone activity (GO:0005184)	14	0	1.09	-	< 0.01	0.618	1.27
DNA replication origin binding (GO:0003688)	9	0	0.7	-	< 0.01	1	1.35
sequence-specific DNA binding RNA polymerase III transcription factor activity (GO:0001034)	1	0	0.08	-	< 0.01	1	1.09
DNA topoisomerase activity (GO:0003916)	2	0	0.16	-	< 0.01	1	1.01
DNA photolyase activity (GO:0003913)	2	0	0.16	-	< 0.01	1	1
amylase activity (GO:0016160)	1	0	0.08	-	< 0.01	1	1.08
cyclic nucleotide-gated ion channel activity (GO:0043855)	7	0	0.54	-	< 0.01	1	1.23

## Sheet: KEGG (KS1_KS3)
#Term	Database	ID	Input number	Background number	P-Value			Corrected P-Value	Input	Rich Factor
Small cell lung cancer	KEGG PATHWAY	bta05222	6	58	0.0443		0.0443	0.838686	E1BFQ6|F6R2C4|F1MYJ4|A2VDM1|F1MBA3|A7MBK6	0.1034	1
Other types of O-glycan biosynthesis	KEGG PATHWAY	bta00514	4	27	0.0351		0.0351	0.838686	A1XCQ0|Q599K2|A5D799|Q2HJA3	0.1481	2
Glycosaminoglycan biosynthesis	KEGG PATHWAY	bta00533	3	14	0.029		0.029	0.838686	Q1LZD4|E1BMN6|A4IFE8	0.2142	3
Non-homologous end-joining	KEGG PATHWAY	bta03450	3	12	0.0208		0.0208	0.838686	A6QLL4|Q1JQA6|F1MMD5	0.25	4
RNA transport	KEGG PATHWAY	bta03013	11	122	0.0191		0.0191	0.838686	A7Z089|Q1LZ90|Q0II31|G3X7E1|A4FV40|A5D7B3|B0JYN2|F1MXQ7|A4IFC3|Q3SYT5|A3KMW1	0.0901	5
Pyrimidine metabolism	KEGG PATHWAY	bta00240	9	87	0.0156		0.0156	E1BIQ0|B1H0W4|E1BIX2|Q3SZ29|G5E5P3|E1BNY1|Q2YDH3|Q2KJI4|A0JNE9	0.1034	6

## Sheet: GO(JS1_JS2)
BIOLOGICAL FUNCTION
PANTHER GO-Slim terms	Bos taurus - REFLIST	Input	expected	over/under	fold Enrichment	raw P-value	FDR
vitamin catabolic process (GO:0009111)	1	1	0.1	+	10.35	0.168	0.709
pinocytosis (GO:0006907)	1	1	0.1	+	10.35	0.168	0.697
polyphosphate catabolic process (GO:0006798)	8	3	0.77	+	3.88	0.0659	0.435
nitric oxide biosynthetic process (GO:0006809)	7	2	0.68	+	2.96	0.185	0.694
regulation of translation (GO:0006417)	41	11	3.96	+	2.78	0.00496	0.0931
carbohydrate transport (GO:0008643)	30	8	2.9	+	2.76	0.016	0.206
DNA catabolic process (GO:0006308)	16	4	1.55	+	2.59	0.0935	0.556
growth (GO:0040007)	8	2	0.77	+	2.59	0.218	0.674
vitamin transport (GO:0051180)	21	5	2.03	+	2.46	0.0734	0.471
pteridine-containing compound metabolic process (GO:0042558)	18	4	1.74	+	2.3	0.123	0.682
mitochondrial transport (GO:0006839)	53	11	5.12	+	2.15	0.0259	0.275
purine nucleobase metabolic process (GO:0006144)	73	15	7.06	+	2.13	0.0125	0.179
phosphate ion transport (GO:0006817)	20	4	1.93	+	2.07	0.156	0.747
gluconeogenesis (GO:0006094)	20	4	1.93	+	2.07	0.156	0.732
nitric oxide mediated signal transduction (GO:0007263)	5	1	0.48	+	2.07	0.425	0.91
complement activation (GO:0006956)	15	3	1.45	+	2.07	0.208	0.724
anterior/posterior axis specification (GO:0009948)	15	3	1.45	+	2.07	0.208	0.714
porphyrin-containing compound metabolic process (GO:0006778)	26	5	2.51	+	1.99	0.19	0.681
fatty acid beta-oxidation (GO:0006635)	26	5	2.51	+	1.99	0.19	0.671
B cell mediated immunity (GO:0019724)	16	3	1.55	+	1.94	0.232	0.707
blood circulation (GO:0008015)	22	4	2.13	+	1.88	0.283	0.766
RNA catabolic process (GO:0006401)	77	13	7.44	+	1.75	0.0632	0.429
respiratory electron transport chain (GO:0022904)	119	20	11.5	+	1.74	0.0336	0.316
coenzyme metabolic process (GO:0006732)	125	21	12.08	+	1.74	0.0264	0.269
receptor-mediated endocytosis (GO:0006898)	108	18	10.44	+	1.72	0.0389	0.352
circadian rhythm (GO:0007623)	12	2	1.16	+	1.72	0.353	0.837
protein ADP-ribosylation (GO:0006471)	6	1	0.58	+	1.72	0.476	0.959
rhythmic process (GO:0048511)	12	2	1.16	+	1.72	0.353	0.829
unsaturated fatty acid biosynthetic process (GO:0006636)	6	1	0.58	+	1.72	0.476	0.952
synaptic vesicle exocytosis (GO:0016079)	62	10	5.99	+	1.67	0.141	0.687
monosaccharide metabolic process (GO:0005996)	75	12	7.25	+	1.66	0.125	0.677
mRNA 3'-end processing (GO:0031124)	44	7	4.25	+	1.65	0.212	0.71
nucleobase-containing compound transport (GO:0015931)	126	20	12.18	+	1.64	0.0547	0.404
phagocytosis (GO:0006909)	105	16	10.15	+	1.58	0.105	0.609
I-kappaB kinase/NF-kappaB cascade (GO:0007249)	47	7	4.54	+	1.54	0.329	0.837
protein targeting (GO:0006605)	182	27	17.59	+	1.53	0.0484	0.407
cell-matrix adhesion (GO:0007160)	54	8	5.22	+	1.53	0.258	0.731
defense response to bacterium (GO:0042742)	61	9	5.9	+	1.53	0.208	0.706
neurotransmitter secretion (GO:0007269)	102	15	9.86	+	1.52	0.138	0.719
protein acetylation (GO:0006473)	76	11	7.35	+	1.5	0.188	0.684
transmembrane receptor protein tyrosine kinase signaling pathway (GO:0007169)	160	23	15.46	+	1.49	0.0869	0.544
skeletal system development (GO:0001501)	14	2	1.35	+	1.48	0.647	0.998
oxidative phosphorylation (GO:0006119)	56	8	5.41	+	1.48	0.27	0.741
muscle organ development (GO:0007517)	28	4	2.71	+	1.48	0.524	0.976
sulfur compound metabolic process (GO:0006790)	88	12	8.51	+	1.41	0.285	0.764
tRNA metabolic process (GO:0006399)	126	17	12.18	+	1.4	0.184	0.712
cation transport (GO:0006812)	97	13	9.37	+	1.39	0.24	0.706
mRNA polyadenylation (GO:0006378)	31	4	3	+	1.34	0.546	0.986
generation of precursor metabolites and energy (GO:0006091)	195	25	18.85	+	1.33	0.187	0.693
endocytosis (GO:0006897)	320	41	30.93	+	1.33	0.0917	0.559
transcription initiation from RNA polymerase II promoter (GO:0006367)	55	7	5.32	+	1.32	0.497	0.969
immune response (GO:0006955)	252	32	24.36	+	1.31	0.141	0.7
blood coagulation (GO:0007596)	8	1	0.77	+	1.29	0.564	0.99
peroxisomal transport (GO:0043574)	8	1	0.77	+	1.29	0.564	0.983
DNA repair (GO:0006281)	168	21	16.24	+	1.29	0.247	0.718
regulation of carbohydrate metabolic process (GO:0006109)	24	3	2.32	+	1.29	0.728	1.05
vesicle-mediated transport (GO:0016192)	715	89	69.1	+	1.29	0.0265	0.259
protein localization (GO:0008104)	548	68	52.96	+	1.28	0.0518	0.421
negative regulation of apoptotic process (GO:0043066)	105	13	10.15	+	1.28	0.413	0.9
response to biotic stimulus (GO:0009607)	89	11	8.6	+	1.28	0.476	0.945
transcription elongation from RNA polymerase II promoter (GO:0006368)	41	5	3.96	+	1.26	0.599	1.01
response to endogenous stimulus (GO:0009719)	264	32	25.52	+	1.25	0.216	0.702
fatty acid metabolic process (GO:0006631)	190	23	18.36	+	1.25	0.33	0.829
intracellular protein transport (GO:0006886)	707	85	68.33	+	1.24	0.0558	0.4
lipid metabolic process (GO:0006629)	458	55	44.26	+	1.24	0.134	0.711
protein transport (GO:0015031)	747	89	72.2	+	1.23	0.0622	0.434
ion transport (GO:0006811)	439	52	42.43	+	1.23	0.171	0.683
cytoskeleton organization (GO:0007010)	414	49	40.01	+	1.22	0.185	0.704
transmembrane receptor protein serine/threonine kinase signaling pathway (GO:0007178)	68	8	6.57	+	1.22	0.543	0.997
transport (GO:0006810)	1747	205	168.84	+	1.21	0.00764	0.133
catabolic process (GO:0009056)	1367	160	132.12	+	1.21	0.0197	0.24
amino acid transport (GO:0006865)	103	12	9.95	+	1.21	0.509	0.985
induction of apoptosis (GO:0006917)	43	5	4.16	+	1.2	0.611	1
behavior (GO:0007610)	69	8	6.67	+	1.2	0.548	0.976
phosphate-containing compound metabolic process (GO:0006796)	1736	201	167.78	+	1.2	0.0136	0.184
cellular amino acid metabolic process (GO:0006520)	277	32	26.77	+	1.2	0.313	0.814
cellular amino acid biosynthetic process (GO:0008652)	78	9	7.54	+	1.19	0.569	0.985
cell recognition (GO:0008037)	26	3	2.51	+	1.19	0.739	1.06
response to stress (GO:0006950)	645	74	62.34	+	1.19	0.16	0.725
response to external stimulus (GO:0009605)	384	44	37.11	+	1.19	0.264	0.741
protein complex assembly (GO:0006461)	229	26	22.13	+	1.17	0.436	0.925
protein complex biogenesis (GO:0070271)	230	26	22.23	+	1.17	0.437	0.92
cellular component biogenesis (GO:0044085)	904	102	87.37	+	1.17	0.139	0.708
localization (GO:0051179)	2100	236	202.96	+	1.16	0.0234	0.272
cellular component movement (GO:0006928)	517	58	49.97	+	1.16	0.264	0.733
nitrogen compound metabolic process (GO:0006807)	2807	314	271.29	+	1.16	0.00916	0.149
anatomical structure morphogenesis (GO:0009653)	153	17	14.79	+	1.15	0.586	1
regulation of molecular function (GO:0065009)	444	49	42.91	+	1.14	0.377	0.867
response to abiotic stimulus (GO:0009628)	82	9	7.93	+	1.14	0.709	1.06
cell differentiation (GO:0030154)	539	59	52.09	+	1.13	0.343	0.836
death (GO:0016265)	403	44	38.95	+	1.13	0.448	0.934
cell death (GO:0008219)	403	44	38.95	+	1.13	0.448	0.926
cell adhesion (GO:0007155)	339	37	32.76	+	1.13	0.463	0.95
biological adhesion (GO:0022610)	339	37	32.76	+	1.13	0.463	0.942
metabolic process (GO:0008152)	6397	690	618.26	+	1.12	0.00129	0.0287
MAPK cascade (GO:0000165)	344	37	33.25	+	1.11	0.523	0.99
nucleobase-containing compound metabolic process (GO:0006139)	3055	328	295.26	+	1.11	0.0536	0.409
cellular protein modification process (GO:0006464)	848	91	81.96	+	1.11	0.347	0.83
anion transport (GO:0006820)	280	30	27.06	+	1.11	0.546	0.98
apoptotic process (GO:0006915)	383	41	37.02	+	1.11	0.545	0.992
DNA metabolic process (GO:0006259)	468	50	45.23	+	1.11	0.481	0.946
primary metabolic process (GO:0044238)	5233	558	505.76	+	1.1	0.0124	0.189
intracellular signal transduction (GO:0035556)	1166	123	112.69	+	1.09	0.337	0.84
developmental process (GO:0032502)	1566	164	151.35	+	1.08	0.311	0.817
spermatogenesis (GO:0007283)	67	7	6.48	+	1.08	0.836	1.11
organelle organization (GO:0006996)	1350	140	130.47	+	1.07	0.422	0.912
biosynthetic process (GO:0009058)	1935	200	187.01	+	1.07	0.337	0.832
mRNA processing (GO:0006397)	281	29	27.16	+	1.07	0.687	1.04
nervous system development (GO:0007399)	321	33	31.02	+	1.06	0.706	1.06
cellular process (GO:0009987)	9199	937	889.07	+	1.05	0.0453	0.395
cellular amino acid catabolic process (GO:0009063)	69	7	6.67	+	1.05	0.839	1.11
ectoderm development (GO:0007398)	217	22	20.97	+	1.05	0.818	1.12
regulation of catalytic activity (GO:0050790)	366	37	35.37	+	1.05	0.79	1.1
cellular component organization (GO:0016043)	2137	216	206.54	+	1.05	0.515	0.982
cellular component organization or biogenesis (GO:0071840)	2300	231	222.29	+	1.04	0.553	0.978
transcription from RNA polymerase II promoter (GO:0006366)	798	80	77.13	+	1.04	0.762	1.09
RNA metabolic process (GO:0016070)	1639	164	158.41	+	1.04	0.666	1.02
heart development (GO:0007507)	20	2	1.93	+	1.03	1	1.11
protein metabolic process (GO:0019538)	1760	176	170.1	+	1.03	0.646	1
immune system process (GO:0002376)	584	58	56.44	+	1.03	0.832	1.12
mitosis (GO:0007067)	232	23	22.42	+	1.03	0.911	1.15
homeostatic process (GO:0042592)	346	34	33.44	+	1.02	0.927	1.16
regulation of transcription from RNA polymerase II promoter (GO:0006357)	611	60	59.05	+	1.02	0.89	1.14
synaptic transmission (GO:0007268)	409	40	39.53	+	1.01	0.933	1.16
proteolysis (GO:0006508)	547	53	52.87	+	1	0.942	1.17
JNK cascade (GO:0007254)	31	3	3	+	1	1	1.11
cellular calcium ion homeostasis (GO:0006874)	124	12	11.98	+	1	1	1.18
locomotion (GO:0040011)	332	32	32.09	-	1	1	1.23
fatty acid biosynthetic process (GO:0006633)	73	7	7.06	-	0.99	1	1.14
steroid metabolic process (GO:0008202)	115	11	11.11	-	0.99	1	1.2
Unclassified (UNCLASSIFIED)	9953	949	961.94	-	0.99	0.6	1
cell communication (GO:0007154)	3037	288	293.52	-	0.98	0.767	1.09
nuclear transport (GO:0051169)	127	12	12.27	-	0.98	1	1.2
mitochondrion organization (GO:0007005)	106	10	10.24	-	0.98	1	1.1
RNA localization (GO:0006403)	85	8	8.22	-	0.97	1	1.23
signal transduction (GO:0007165)	2672	251	258.24	-	0.97	0.676	1.03
glycolysis (GO:0006096)	32	3	3.09	-	0.97	1	1.1
phospholipid metabolic process (GO:0006644)	203	19	19.62	-	0.97	1	1.22
cellular component morphogenesis (GO:0032989)	462	43	44.65	-	0.96	0.874	1.13
system development (GO:0048731)	441	41	42.62	-	0.96	0.871	1.14
protein folding (GO:0006457)	108	10	10.44	-	0.96	1	1.13
regulation of phosphate metabolic process (GO:0019220)	551	51	53.25	-	0.96	0.827	1.12
response to interferon-gamma (GO:0034341)	65	6	6.28	-	0.96	1	1.17
lipid transport (GO:0006869)	76	7	7.35	-	0.95	1	1.18
chromosome segregation (GO:0007059)	99	9	9.57	-	0.94	1	1.09
meiosis (GO:0007126)	66	6	6.38	-	0.94	1	1.12
mRNA transcription (GO:0009299)	11	1	1.06	-	0.94	1	1.05
angiogenesis (GO:0001525)	22	2	2.13	-	0.94	1	1.17
cellular glucose homeostasis (GO:0001678)	22	2	2.13	-	0.94	1	1.16
RNA splicing, via transesterification reactions (GO:0000375)	176	16	17.01	-	0.94	0.899	1.14
transcription, DNA-dependent (GO:0006351)	1038	94	100.32	-	0.94	0.591	1
carbohydrate metabolic process (GO:0005975)	354	32	34.21	-	0.94	0.786	1.1
cell-cell adhesion (GO:0016337)	145	13	14.01	-	0.93	0.889	1.14
mesoderm development (GO:0007498)	279	25	26.96	-	0.93	0.838	1.11
translation (GO:0006412)	268	24	25.9	-	0.93	0.835	1.12
protein glycosylation (GO:0006486)	112	10	10.82	-	0.92	1	1.15
neuromuscular synaptic transmission (GO:0007274)	56	5	5.41	-	0.92	1	1.05
mRNA splicing, via spliceosome (GO:0000398)	202	18	19.52	-	0.92	0.905	1.14
cell-cell signaling (GO:0007267)	575	51	55.57	-	0.92	0.617	0.99
calcium-mediated signaling (GO:0019722)	91	8	8.79	-	0.91	1	1.21
cell cycle (GO:0007049)	740	64	71.52	-	0.89	0.411	0.904
rRNA metabolic process (GO:0016072)	139	12	13.43	-	0.89	0.885	1.14
exocytosis (GO:0006887)	188	16	18.17	-	0.88	0.71	1.05
regulation of nucleobase-containing compound metabolic process (GO:0019219)	579	49	55.96	-	0.88	0.393	0.895
cytokinesis (GO:0000910)	144	12	13.92	-	0.86	0.776	1.09
cell growth (GO:0016049)	97	8	9.37	-	0.85	0.862	1.13
regulation of sequence-specific DNA binding transcription factor activity (GO:0051090)	37	3	3.58	-	0.84	1	1.04
tRNA aminoacylation for protein translation (GO:0006418)	50	4	4.83	-	0.83	1	1.03
DNA replication (GO:0006260)	175	14	16.91	-	0.83	0.606	0.999
response to stimulus (GO:0050896)	3187	254	308.02	-	0.82	0.00129	0.0263
protein phosphorylation (GO:0006468)	89	7	8.6	-	0.81	0.72	1.05
biological regulation (GO:0065007)	3559	279	343.97	-	0.81	0.000192	0.00469
cell surface receptor signaling pathway (GO:0007166)	1445	113	139.66	-	0.81	0.0236	0.261
chromatin remodeling (GO:0006338)	39	3	3.77	-	0.8	1	1.16
RNA splicing (GO:0008380)	13	1	1.26	-	0.8	1	1.09
glycogen metabolic process (GO:0005977)	39	3	3.77	-	0.8	1	1.15
regulation of biological process (GO:0050789)	2964	223	286.46	-	0.78	7.46e-05	0.00202
cellular defense response (GO:0006968)	108	8	10.44	-	0.77	0.621	0.99
chromatin organization (GO:0006325)	361	26	34.89	-	0.75	0.174	0.685
muscle contraction (GO:0006936)	125	9	12.08	-	0.74	0.539	0.996
pattern specification process (GO:0007389)	99	7	9.57	-	0.73	0.604	1
regulation of cell cycle (GO:0051726)	185	13	17.88	-	0.73	0.314	0.805
protein methylation (GO:0006479)	57	4	5.51	-	0.73	0.819	1.12
acyl-CoA metabolic process (GO:0006637)	43	3	4.16	-	0.72	0.795	1.1
segment specification (GO:0007379)	72	5	6.96	-	0.72	0.685	1.04
cytokine production (GO:0001816)	29	2	2.8	-	0.71	1	1.12
gamete generation (GO:0007276)	162	11	15.66	-	0.7	0.344	0.831
single-multicellular organism process (GO:0044707)	1988	121	192.14	-	0.63	5.17e-08	1.58e-06
protein lipidation (GO:0006497)	66	4	6.38	-	0.63	0.524	0.983
multicellular organismal process (GO:0032501)	2012	121	194.46	-	0.62	1.93e-08	6.73e-07
reproduction (GO:0000003)	286	17	27.64	-	0.62	0.0518	0.408
polysaccharide metabolic process (GO:0005976)	101	6	9.76	-	0.61	0.305	0.808
cell killing (GO:0001906)	17	1	1.64	-	0.61	1	1.19
regulation of gene expression, epigenetic (GO:0040029)	69	4	6.67	-	0.6	0.41	0.909
cyclic nucleotide metabolic process (GO:0009187)	123	7	11.89	-	0.59	0.213	0.701
pyrimidine nucleobase metabolic process (GO:0006206)	36	2	3.48	-	0.57	0.771	1.09
visual perception (GO:0007601)	95	5	9.18	-	0.54	0.216	0.694
cholesterol metabolic process (GO:0008203)	38	2	3.67	-	0.54	0.578	0.993
female gamete generation (GO:0007292)	19	1	1.84	-	0.54	1	1.21
chromatin assembly (GO:0031497)	96	5	9.28	-	0.54	0.217	0.687
neuron-neuron synaptic transmission (GO:0007270)	96	5	9.28	-	0.54	0.217	0.678
system process (GO:0003008)	1419	71	137.14	-	0.52	1.26e-09	5.11e-08
embryo development (GO:0009790)	100	5	9.66	-	0.52	0.168	0.717
neurological system process (GO:0050877)	1313	62	126.9	-	0.49	3.92e-10	2.39e-08
response to toxic substance (GO:0009636)	22	1	2.13	-	0.47	0.717	1.05
cell proliferation (GO:0008283)	74	3	7.15	-	0.42	0.158	0.725
mitochondrial translation (GO:0032543)	25	1	2.42	-	0.41	0.724	1.05
vitamin metabolic process (GO:0006766)	26	1	2.51	-	0.4	0.509	0.979
DNA recombination (GO:0006310)	54	2	5.22	-	0.38	0.235	0.708
cytokine-mediated signaling pathway (GO:0019221)	55	2	5.32	-	0.38	0.237	0.705
fertilization (GO:0009566)	58	2	5.61	-	0.36	0.17	0.693
G-protein coupled receptor signaling pathway (GO:0007186)	753	25	72.78	-	0.34	4.37e-10	2.13e-08
JAK-STAT cascade (GO:0007259)	32	1	3.09	-	0.32	0.36	0.837
sensory perception of sound (GO:0007605)	38	1	3.67	-	0.27	0.255	0.732
sensory perception (GO:0007600)	786	7	75.97	-	0.09	3.85e-23	4.7e-21
sensory perception of smell (GO:0007608)	582	1	56.25	-	0.02	2.59e-22	2.11e-20
sensory perception of chemical stimulus (GO:0007606)	617	1	59.63	-	0.02	9.57e-24	2.34e-21
regulation of binding (GO:0051098)	4	0	0.39	-	< 0.01	1	1.02
multi-multicellular organism process (GO:0044706)	3	0	0.29	-	< 0.01	1	1.08
lysosomal transport (GO:0007041)	17	0	1.64	-	< 0.01	0.393	0.887
7-methylguanosine mRNA capping (GO:0006370)	6	0	0.58	-	< 0.01	1	1.04
asymmetric protein localization (GO:0008105)	14	0	1.35	-	< 0.01	0.628	0.995
termination of RNA polymerase II transcription (GO:0006369)	11	0	1.06	-	< 0.01	0.615	1
vitamin biosynthetic process (GO:0009110)	14	0	1.35	-	< 0.01	0.628	0.989
sensory perception of pain (GO:0019233)	10	0	0.97	-	< 0.01	1	1.13
hemopoiesis (GO:0030097)	15	0	1.45	-	< 0.01	0.637	0.996
regulation of vasoconstriction (GO:0019229)	6	0	0.58	-	< 0.01	1	1.03
mammary gland development (GO:0030879)	5	0	0.48	-	< 0.01	1	1.07
tricarboxylic acid cycle (GO:0006099)	26	0	2.51	-	< 0.01	0.164	0.728
pentose-phosphate shunt (GO:0006098)	9	0	0.87	-	< 0.01	1	1.01
regulation of cellular amino acid metabolic process (GO:0006521)	6	0	0.58	-	< 0.01	1	1.03
ferredoxin metabolic process (GO:0006124)	3	0	0.29	-	< 0.01	1	1.08
prosthetic group metabolic process (GO:0051189)	3	0	0.29	-	< 0.01	1	1.07
bile acid metabolic process (GO:0008206)	2	0	0.19	-	< 0.01	1	1.06
sex determination (GO:0007530)	5	0	0.48	-	< 0.01	1	1.07
endoderm development (GO:0007492)	1	0	0.1	-	< 0.01	1	1.01
secondary metabolic process (GO:0019748)	1	0	0.1	-	< 0.01	1	1
viral process (GO:0016032)	4	0	0.39	-	< 0.01	1	1.02
nitrogen utilization (GO:0019740)	1	0	0.1	-	< 0.01	1	1
disaccharide metabolic process (GO:0005984)	2	0	0.19	-	< 0.01	1	1.06
antigen processing and presentation (GO:0019882)	27	0	2.61	-	< 0.01	0.167	0.725
dorsal/ventral axis specification (GO:0009950)	12	0	1.16	-	< 0.01	0.617	0.996
digestive tract mesoderm development (GO:0007502)	18	0	1.74	-	< 0.01	0.398	0.89
sensory perception of taste (GO:0050909)	33	0	3.19	-	< 0.01	0.113	0.642
CELLULAR COMPONANT
PANTHER GO-Slim terms	Bos taurus - REFLIST	Input	expected	over/under	fold Enrichment	raw P-value	FDR
basal part of cell (GO:0045178)	6	2	0.58	+	3.45	0.152	0.464
coated pit (GO:0005905)	3	1	0.29	+	3.45	0.309	0.681
presynaptic membrane (GO:0042734)	23	6	2.22	+	2.7	0.0379	0.202
apical part of cell (GO:0045177)	24	6	2.32	+	2.59	0.044	0.188
lipid particle (GO:0005811)	21	5	2.03	+	2.46	0.0734	0.276
proton-transporting ATP synthase complex (GO:0045259)	23	5	2.22	+	2.25	0.095	0.32
microvillus (GO:0005902)	5	1	0.48	+	2.07	0.425	0.68
mitochondrial inner membrane (GO:0005743)	137	25	13.24	+	1.89	0.00514	0.0549
SNARE complex (GO:0031201)	40	7	3.87	+	1.81	0.188	0.502
immunoglobulin complex (GO:0019814)	18	3	1.74	+	1.72	0.425	0.697
endosome (GO:0005768)	143	23	13.82	+	1.66	0.0273	0.175
mitochondrion (GO:0005739)	439	69	42.43	+	1.63	0.000341	0.00436
neuromuscular junction (GO:0031594)	13	2	1.26	+	1.59	0.386	0.686
nuclear outer membrane-endoplasmic reticulum membrane network (GO:0042175)	252	37	24.36	+	1.52	0.0211	0.169
extracellular matrix (GO:0031012)	147	20	14.21	+	1.41	0.168	0.49
peroxisome (GO:0005777)	37	5	3.58	+	1.4	0.415	0.699
cytoplasmic membrane-bounded vesicle (GO:0016023)	222	29	21.46	+	1.35	0.144	0.461
synapse (GO:0045202)	134	17	12.95	+	1.31	0.311	0.663
endoplasmic reticulum (GO:0005783)	454	56	43.88	+	1.28	0.0825	0.293
cytoplasm (GO:0005737)	3619	439	349.77	+	1.26	1.35e-06	8.65e-05
actin cytoskeleton (GO:0015629)	206	24	19.91	+	1.21	0.351	0.681
Golgi apparatus (GO:0005794)	330	38	31.89	+	1.19	0.307	0.702
intracellular (GO:0005622)	5774	661	558.05	+	1.18	1.99e-06	6.37e-05
postsynaptic membrane (GO:0045211)	35	4	3.38	+	1.18	0.774	0.991
nucleoplasm (GO:0005654)	419	47	40.5	+	1.16	0.322	0.665
cell part (GO:0044464)	6103	682	589.84	+	1.16	2.72e-05	0.000581
membrane (GO:0016020)	2332	260	225.38	+	1.15	0.0229	0.163
protein complex (GO:0043234)	1869	207	180.64	+	1.15	0.0569	0.228
cytoskeleton (GO:0005856)	602	66	58.18	+	1.13	0.332	0.664
cell junction (GO:0030054)	129	14	12.47	+	1.12	0.656	0.913
organelle (GO:0043226)	4252	459	410.95	+	1.12	0.0127	0.116
macromolecular complex (GO:0032991)	2375	248	229.54	+	1.08	0.229	0.563
plasma membrane (GO:0005886)	1593	160	153.96	+	1.04	0.63	0.917
nucleus (GO:0005634)	2059	206	199	+	1.04	0.613	0.912
axon (GO:0030424)	52	5	5.03	-	0.99	1	1.07
integral to membrane (GO:0016021)	988	94	95.49	-	0.98	0.956	1.09
proteinaceous extracellular matrix (GO:0005578)	64	6	6.19	-	0.97	1	1.1
cytosol (GO:0005829)	687	64	66.4	-	0.96	0.844	1.04
vacuole (GO:0005773)	217	20	20.97	-	0.95	1	1.12
extracellular region (GO:0005576)	695	64	67.17	-	0.95	0.745	0.973
cell projection (GO:0042995)	422	38	40.79	-	0.93	0.74	0.987
Unclassified (UNCLASSIFIED)	14133	1271	1365.93	-	0.93	4.73e-05	0.000757
microtubule (GO:0005874)	145	13	14.01	-	0.93	0.889	1.03
heterotrimeric G-protein complex (GO:0005834)	45	4	4.35	-	0.92	1	1.08
ribonucleoprotein complex (GO:0030529)	574	50	55.48	-	0.9	0.52	0.811
nuclear envelope (GO:0005635)	94	8	9.08	-	0.88	0.862	1.02
extracellular space (GO:0005615)	551	46	53.25	-	0.86	0.38	0.695
ribosome (GO:0005840)	276	23	26.67	-	0.86	0.607	0.925
cilium (GO:0005929)	88	7	8.51	-	0.82	0.855	1.03
vesicle coat (GO:0030120)	38	3	3.67	-	0.82	1	1.02
microtubule organizing center (GO:0005815)	130	10	12.56	-	0.8	0.652	0.928
neuron projection (GO:0043005)	279	20	26.96	-	0.74	0.218	0.558
nuclear chromosome (GO:0000228)	154	11	14.88	-	0.74	0.408	0.705
protein-DNA complex (GO:0032993)	43	3	4.16	-	0.72	0.795	0.998
nucleolus (GO:0005730)	133	9	12.85	-	0.7	0.372	0.701
chromosome (GO:0005694)	230	15	22.23	-	0.67	0.172	0.48
lysosome (GO:0005764)	63	3	6.09	-	0.49	0.28	0.663
neuronal cell body (GO:0043025)	23	1	2.22	-	0.45	0.718	0.978
dendrite (GO:0030425)	117	4	11.31	-	0.35	0.0344	0.2
external encapsulating structure (GO:0030312)	62	1	5.99	-	0.17	0.0419	0.206
cell wall (GO:0005618)	62	1	5.99	-	0.17	0.0419	0.192
tubulin complex (GO:0045298)	2	0	0.19	-	< 0.01	1	1.03
plastid (GO:0009536)	4	0	0.39	-	< 0.01	1	1
tight junction (GO:0005923)	5	0	0.48	-	< 0.01	1	1.05
MOLECULAR FUNCTION
PANTHER GO-Slim terms	Bos taurus - REFLIST	Input	expected	over/under	fold Enrichment	raw P-value	FDR
centromeric DNA binding (GO:0019237)	1	1	0.1	+	10.35	0.168	0.92
electron carrier activity (GO:0009055)	1	1	0.1	+	10.35	0.168	0.894
receptor activator activity (GO:0030546)	2	1	0.19	+	5.17	0.242	0.983
DNA topoisomerase activity (GO:0003916)	2	1	0.19	+	5.17	0.242	0.962
non-membrane spanning protein tyrosine kinase activity (GO:0004715)	9	3	0.87	+	3.45	0.0823	0.828
hydro-lyase activity (GO:0016836)	37	12	3.58	+	3.36	0.000896	0.0342
exodeoxyribonuclease activity (GO:0004529)	17	5	1.64	+	3.04	0.0392	0.749
receptor regulator activity (GO:0030545)	7	2	0.68	+	2.96	0.185	0.929
intermediate filament binding (GO:0019215)	7	2	0.68	+	2.96	0.185	0.906
transmembrane receptor protein serine/threonine kinase activity (GO:0004675)	11	3	1.06	+	2.82	0.12	0.846
transforming growth factor beta-activated receptor activity (GO:0005024)	11	3	1.06	+	2.82	0.12	0.816
racemase and epimerase activity (GO:0016854)	19	5	1.84	+	2.72	0.0548	0.872
carbohydrate transmembrane transporter activity (GO:0015144)	19	5	1.84	+	2.72	0.0548	0.805
neurotrophin receptor binding (GO:0005165)	4	1	0.39	+	2.59	0.37	0.967
proton-transporting ATP synthase activity, rotational mechanism (GO:0046933)	21	5	2.03	+	2.46	0.0734	0.824
galactosidase activity (GO:0015925)	9	2	0.87	+	2.3	0.252	0.944
structural constituent of myelin sheath (GO:0019911)	18	4	1.74	+	2.3	0.123	0.811
endodeoxyribonuclease activity (GO:0004520)	24	5	2.32	+	2.16	0.176	0.907
receptor inhibitor activity (GO:0030547)	5	1	0.48	+	2.07	0.425	0.967
transmembrane receptor protein kinase activity (GO:0019199)	5	1	0.48	+	2.07	0.425	0.955
metalloendopeptidase inhibitor activity (GO:0008191)	10	2	0.97	+	2.07	0.286	0.942
aldehyde-lyase activity (GO:0016832)	5	1	0.48	+	2.07	0.425	0.944
DNA-methyltransferase activity (GO:0009008)	10	2	0.97	+	2.07	0.286	0.926
SNAP receptor activity (GO:0005484)	32	6	3.09	+	1.94	0.143	0.883
RNA methyltransferase activity (GO:0008173)	48	9	4.64	+	1.94	0.0941	0.817
transaminase activity (GO:0008483)	28	5	2.71	+	1.85	0.208	0.905
cytokine receptor activity (GO:0004896)	58	10	5.61	+	1.78	0.0878	0.839
single-stranded DNA binding (GO:0003697)	47	8	4.54	+	1.76	0.147	0.852
endoribonuclease activity (GO:0004521)	36	6	3.48	+	1.72	0.266	0.924
amino acid kinase activity (GO:0019202)	6	1	0.58	+	1.72	0.476	0.999
calcium-dependent phospholipid binding (GO:0005544)	45	7	4.35	+	1.61	0.22	0.914
protein disulfide isomerase activity (GO:0003756)	13	2	1.26	+	1.59	0.386	0.958
nuclease activity (GO:0004518)	176	27	17.01	+	1.59	0.0332	0.794
phosphoprotein phosphatase activity (GO:0004721)	132	20	12.76	+	1.57	0.0621	0.791
actin binding (GO:0003779)	155	23	14.98	+	1.54	0.0618	0.844
oxidoreductase activity (GO:0016491)	593	87	57.31	+	1.52	0.00044	0.028
guanyl-nucleotide exchange factor activity (GO:0005085)	105	15	10.15	+	1.48	0.147	0.878
DNA helicase activity (GO:0003678)	49	7	4.74	+	1.48	0.339	0.997
cyclic nucleotide-gated ion channel activity (GO:0043855)	7	1	0.68	+	1.48	0.522	1.04
lipid binding (GO:0008289)	156	22	15.08	+	1.46	0.109	0.835
nucleotide binding (GO:0000166)	181	25	17.49	+	1.43	0.107	0.85
small GTPase regulator activity (GO:0005083)	175	24	16.91	+	1.42	0.103	0.858
enzyme activator activity (GO:0008047)	139	19	13.43	+	1.41	0.158	0.887
voltage-gated sodium channel activity (GO:0005248)	22	3	2.13	+	1.41	0.48	0.997
nucleotidyltransferase activity (GO:0016779)	88	12	8.51	+	1.41	0.285	0.955
RNA polymerase II transcription factor binding transcription factor activity (GO:0001076)	67	9	6.48	+	1.39	0.313	0.964
cysteine-type peptidase activity (GO:0008234)	98	13	9.47	+	1.37	0.31	0.972
hydrogen ion transmembrane transporter activity (GO:0015078)	84	11	8.12	+	1.35	0.361	1.01
hydrolase activity, acting on ester bonds (GO:0016788)	585	75	56.54	+	1.33	0.0216	0.588
transmembrane receptor protein tyrosine kinase activity (GO:0004714)	63	8	6.09	+	1.31	0.405	0.943
carbohydrate phosphatase activity (GO:0019203)	8	1	0.77	+	1.29	0.564	1.08
translation factor activity, nucleic acid binding (GO:0008135)	8	1	0.77	+	1.29	0.564	1.07
cation transmembrane transporter activity (GO:0008324)	295	36	28.51	+	1.26	0.203	0.902
phosphoric diester hydrolase activity (GO:0008081)	66	8	6.38	+	1.25	0.535	1.04
lyase activity (GO:0016829)	249	30	24.07	+	1.25	0.243	0.946
amino acid transmembrane transporter activity (GO:0015171)	83	10	8.02	+	1.25	0.464	0.984
GTPase activity (GO:0003924)	424	51	40.98	+	1.24	0.141	0.896
calmodulin binding (GO:0005516)	125	15	12.08	+	1.24	0.452	0.971
methyltransferase activity (GO:0008168)	134	16	12.95	+	1.24	0.387	0.948
transcription factor binding transcription factor activity (GO:0000989)	238	28	23	+	1.22	0.327	0.975
phosphatase activity (GO:0016791)	222	26	21.46	+	1.21	0.366	1
microtubule motor activity (GO:0003777)	77	9	7.44	+	1.21	0.566	1.06
cytoskeletal protein binding (GO:0008092)	351	41	33.92	+	1.21	0.243	0.927
pyrophosphatase activity (GO:0016462)	724	84	69.97	+	1.2	0.114	0.839
DNA-directed RNA polymerase activity (GO:0003899)	52	6	5.03	+	1.19	0.641	1.05
hydrolase activity (GO:0016787)	2086	239	201.61	+	1.19	0.00989	0.315
protein binding transcription factor activity (GO:0000988)	245	28	23.68	+	1.18	0.39	0.943
microtubule binding (GO:0008017)	114	13	11.02	+	1.18	0.53	1.04
metallopeptidase activity (GO:0008237)	79	9	7.64	+	1.18	0.573	1.06
helicase activity (GO:0004386)	79	9	7.64	+	1.18	0.573	1.05
ligand-activated sequence-specific DNA binding RNA polymerase II transcription factor activity (GO:0004879)	44	5	4.25	+	1.18	0.618	1.07
ATPase activity, coupled to transmembrane movement of substances (GO:0042626)	106	12	10.24	+	1.17	0.623	1.06
sequence-specific DNA binding RNA polymerase II transcription factor activity (GO:0000981)	241	27	23.29	+	1.16	0.448	0.972
catalytic activity (GO:0003824)	4736	528	457.73	+	1.15	0.000527	0.0252
extracellular matrix structural constituent (GO:0005201)	27	3	2.61	+	1.15	0.745	1.1
deaminase activity (GO:0019239)	27	3	2.61	+	1.15	0.745	1.09
phosphorylase activity (GO:0004645)	9	1	0.87	+	1.15	0.603	1.09
RNA-directed DNA polymerase activity (GO:0003964)	9	1	0.87	+	1.15	0.603	1.08
nucleotide kinase activity (GO:0019201)	36	4	3.48	+	1.15	0.777	1.08
translation elongation factor activity (GO:0003746)	27	3	2.61	+	1.15	0.745	1.09
DNA replication origin binding (GO:0003688)	9	1	0.87	+	1.15	0.603	1.07
damaged DNA binding (GO:0003684)	27	3	2.61	+	1.15	0.745	1.08
ligand-gated ion channel activity (GO:0015276)	146	16	14.11	+	1.13	0.579	1.05
protein binding (GO:0005515)	2840	309	274.48	+	1.13	0.0366	0.776
mRNA binding (GO:0003729)	148	16	14.3	+	1.12	0.677	1.08
transporter activity (GO:0005215)	1069	114	103.32	+	1.1	0.317	0.962
enzyme regulator activity (GO:0030234)	442	47	42.72	+	1.1	0.519	1.04
transmembrane transporter activity (GO:0022857)	918	97	88.72	+	1.09	0.396	0.945
intramolecular transferase activity (GO:0016866)	19	2	1.84	+	1.09	0.708	1.12
motor activity (GO:0003774)	95	10	9.18	+	1.09	0.73	1.09
transcription cofactor activity (GO:0003712)	209	22	20.2	+	1.09	0.642	1.04
isomerase activity (GO:0016853)	124	13	11.98	+	1.08	0.762	1.09
lipase activity (GO:0016298)	125	13	12.08	+	1.08	0.763	1.08
transferase activity (GO:0016740)	1424	148	137.63	+	1.08	0.382	0.96
kinase activity (GO:0016301)	645	67	62.34	+	1.07	0.546	1.05
protein kinase activity (GO:0004672)	435	45	42.04	+	1.07	0.626	1.05
DNA N-glycosylase activity (GO:0019104)	10	1	0.97	+	1.03	1	1.18
transferase activity, transferring glycosyl groups (GO:0016757)	191	19	18.46	+	1.03	0.902	1.2
serine-type peptidase activity (GO:0008236)	131	13	12.66	+	1.03	0.883	1.18
RNA binding (GO:0003723)	429	42	41.46	+	1.01	0.935	1.23
binding (GO:0005488)	5375	525	519.48	+	1.01	0.792	1.09
double-stranded DNA binding (GO:0003690)	41	4	3.96	+	1.01	1	1.19
carbohydrate kinase activity (GO:0019200)	31	3	3	+	1	1	1.22
acetyltransferase activity (GO:0016407)	83	8	8.02	-	1	1	1.29
receptor binding (GO:0005102)	815	78	78.77	-	0.99	1	1.31
Unclassified (UNCLASSIFIED)	11469	1096	1108.46	-	0.99	0.617	1.08
peptidase activity (GO:0008233)	482	46	46.58	-	0.99	1	1.3
gap junction channel activity (GO:0005243)	21	2	2.03	-	0.99	1	1.2
transferase activity, transferring acyl groups (GO:0016746)	212	20	20.49	-	0.98	1	1.28
nucleic acid binding (GO:0003676)	1755	165	169.62	-	0.97	0.769	1.07
sequence-specific DNA binding transcription factor activity (GO:0003700)	816	76	78.86	-	0.96	0.81	1.1
DNA binding (GO:0003677)	1162	108	112.3	-	0.96	0.722	1.09
nucleotide phosphatase activity (GO:0019204)	22	2	2.13	-	0.94	1	1.26
carbohydrate binding (GO:0030246)	11	1	1.06	-	0.94	1	1.11
DNA-directed DNA polymerase activity (GO:0003887)	22	2	2.13	-	0.94	1	1.25
ligase activity (GO:0016874)	250	22	24.16	-	0.91	0.747	1.07
anion channel activity (GO:0005253)	57	5	5.51	-	0.91	1	1.26
ion channel activity (GO:0005216)	356	31	34.41	-	0.9	0.651	1.05
hydrolase activity, hydrolyzing N-glycosyl compounds (GO:0016799)	23	2	2.22	-	0.9	1	1.22
translation regulator activity (GO:0045182)	82	7	7.93	-	0.88	1	1.27
cytokine activity (GO:0005125)	129	11	12.47	-	0.88	0.881	1.18
structural molecule activity (GO:0005198)	628	53	60.69	-	0.87	0.373	0.962
glutamate receptor activity (GO:0008066)	36	3	3.48	-	0.86	1	1.19
chromatin binding (GO:0003682)	194	16	18.75	-	0.85	0.625	1.06
antioxidant activity (GO:0016209)	37	3	3.58	-	0.84	1	1.1
aminoacyl-tRNA ligase activity (GO:0004812)	50	4	4.83	-	0.83	1	1.08
translation initiation factor activity (GO:0003743)	38	3	3.67	-	0.82	1	1.09
lipid transporter activity (GO:0005319)	51	4	4.93	-	0.81	1	1.21
calcium ion binding (GO:0005509)	231	18	22.33	-	0.81	0.432	0.948
phospholipase activity (GO:0004620)	90	7	8.7	-	0.8	0.72	1.09
RNA helicase activity (GO:0003724)	39	3	3.77	-	0.8	1	1.24
carboxy-lyase activity (GO:0016831)	27	2	2.61	-	0.77	1	1.23
G-protein coupled receptor activity (GO:0004930)	329	24	31.8	-	0.75	0.218	0.924
structural constituent of cytoskeleton (GO:0005200)	261	19	25.23	-	0.75	0.288	0.916
structural constituent of ribosome (GO:0003735)	236	17	22.81	-	0.75	0.266	0.94
antigen binding (GO:0003823)	42	3	4.06	-	0.74	0.795	1.08
glucosidase activity (GO:0015926)	14	1	1.35	-	0.74	1	1.1
guanylate cyclase activity (GO:0004383)	14	1	1.35	-	0.74	1	1.09
cation channel activity (GO:0005261)	121	8	11.69	-	0.68	0.351	1.02
phosphatase inhibitor activity (GO:0019212)	47	3	4.54	-	0.66	0.623	1.07
voltage-gated ion channel activity (GO:0005244)	95	6	9.18	-	0.65	0.381	0.969
hydrolase activity, hydrolyzing O-glycosyl compounds (GO:0004553)	52	3	5.03	-	0.6	0.63	1.04
transforming growth factor beta receptor binding (GO:0005160)	35	2	3.38	-	0.59	0.769	1.08
kinase regulator activity (GO:0019207)	72	4	6.96	-	0.57	0.414	0.952
receptor activity (GO:0004872)	1590	87	153.67	-	0.57	9.41e-09	8.99e-07
peptidase inhibitor activity (GO:0030414)	112	6	10.82	-	0.55	0.191	0.89
adenylate cyclase activity (GO:0004016)	114	6	11.02	-	0.54	0.193	0.879
growth factor activity (GO:0008083)	59	3	5.7	-	0.53	0.369	0.994
cytokine receptor binding (GO:0005126)	59	3	5.7	-	0.53	0.369	0.98
GABA receptor activity (GO:0016917)	21	1	2.03	-	0.49	0.716	1.12
deacetylase activity (GO:0019213)	21	1	2.03	-	0.49	0.716	1.11
voltage-gated potassium channel activity (GO:0005249)	65	3	6.28	-	0.48	0.281	0.96
serine-type endopeptidase inhibitor activity (GO:0004867)	87	4	8.41	-	0.48	0.191	0.911
signal transducer activity (GO:0004871)	1443	63	139.46	-	0.45	9.57e-13	1.83e-10
kinase activator activity (GO:0019209)	23	1	2.22	-	0.45	0.718	1.11
peroxidase activity (GO:0004601)	23	1	2.22	-	0.45	0.718	1.1
enzyme inhibitor activity (GO:0004857)	101	4	9.76	-	0.41	0.082	0.87
voltage-gated calcium channel activity (GO:0005245)	26	1	2.51	-	0.4	0.509	1.05
chemokine activity (GO:0008009)	27	1	2.61	-	0.38	0.51	1.04
ubiquitin-protein ligase activity (GO:0004842)	89	3	8.6	-	0.35	0.0636	0.759
neurotransmitter transporter activity (GO:0005326)	32	1	3.09	-	0.32	0.36	1.03
kinase inhibitor activity (GO:0019210)	33	1	3.19	-	0.31	0.362	1
hormone activity (GO:0005179)	54	1	5.22	-	0.19	0.0892	0.811
aspartic-type endopeptidase activity (GO:0004190)	61	1	5.9	-	0.17	0.0414	0.719
DNA ligase activity (GO:0003909)	2	0	0.19	-	< 0.01	1	1.13
core RNA polymerase I binding transcription factor activity (GO:0001181)	1	0	0.1	-	< 0.01	1	1.05
exoribonuclease activity (GO:0004532)	22	0	2.13	-	< 0.01	0.254	0.934
tumor necrosis factor receptor binding (GO:0005164)	9	0	0.87	-	< 0.01	1	1.07
RNA polymerase III transcription factor binding transcription factor activity (GO:0001007)	1	0	0.1	-	< 0.01	1	1.04
sequence-specific DNA binding RNA polymerase I transcription factor activity (GO:0001167)	1	0	0.1	-	< 0.01	1	1.04
interleukin-9 receptor binding (GO:0005140)	1	0	0.1	-	< 0.01	1	1.03
acetylcholine receptor activity (GO:0015464)	9	0	0.87	-	< 0.01	1	1.06
cysteine-type endopeptidase inhibitor activity (GO:0004869)	5	0	0.48	-	< 0.01	1	1.14
potassium channel regulator activity (GO:0015459)	9	0	0.87	-	< 0.01	1	1.06
DNA polymerase processivity factor activity (GO:0030337)	1	0	0.1	-	< 0.01	1	1.03
RNA polymerase I transcription factor binding transcription factor activity (GO:0001082)	1	0	0.1	-	< 0.01	1	1.02
phosphatase activator activity (GO:0019211)	1	0	0.1	-	< 0.01	1	1.02
phosphatase regulator activity (GO:0019208)	24	0	2.32	-	< 0.01	0.265	0.956
channel regulator activity (GO:0016247)	18	0	1.74	-	< 0.01	0.398	0.938
core RNA polymerase III binding transcription factor activity (GO:0000995)	4	0	0.39	-	< 0.01	1	1.07
core RNA polymerase II binding transcription factor activity (GO:0000991)	3	0	0.29	-	< 0.01	1	1.17
core RNA polymerase binding transcription factor activity (GO:0000990)	8	0	0.77	-	< 0.01	1	1.15
calcium channel regulator activity (GO:0005246)	3	0	0.29	-	< 0.01	1	1.16
translation release factor activity (GO:0003747)	1	0	0.1	-	< 0.01	1	1.01
transketolase activity (GO:0004802)	3	0	0.29	-	< 0.01	1	1.16
DNA primase activity (GO:0003896)	2	0	0.19	-	< 0.01	1	1.12
poly(A) RNA binding (GO:0008143)	7	0	0.68	-	< 0.01	1	1.14
neuropeptide hormone activity (GO:0005184)	14	0	1.35	-	< 0.01	0.628	1.04
sequence-specific DNA binding RNA polymerase III transcription factor activity (GO:0001034)	1	0	0.1	-	< 0.01	1	1.01
DNA photolyase activity (GO:0003913)	2	0	0.19	-	< 0.01	1	1.12
amylase activity (GO:0016160)	1	0	0.1	-	< 0.01	1	1

## Sheet: KEGG (JS1_JS2)
#Term	Database	ID	Input number	Background number	P-Value	Corrected P-Value	Input	RICH FACTOR
Proteoglycans in cancer	KEGG PATHWAY	bta05205	15	166	0.0437893	1	G3MXH2|E1B7I9|Q1RMR3|A2VE89|E1BE57|A7Z090|A0A0P0QLR2|A6QR62|A6QPZ5|F1MGM1|A0JND0|B4XBZ6|E1BIN8|A6H6X8|Q5E9Q6	0.0903614	1
Butanoate metabolism	KEGG PATHWAY	bta00650	4	22	0.0410208	1	E1BDP3|Q1JPB6|F1N412|E1BMH4	0.181818	2
Axon guidance	KEGG PATHWAY	bta04360	12	120	0.0371548	1	Q5E9H3|Q17QZ0|F1ML02|E1BE57|A6QLY0|G3MXH2|F1MFH7|F1N0C7|F1MTE6|A6QLP9|F1MGN0|A5PK69	0.1	3
Endocrine resistance	KEGG PATHWAY	bta01522	9	71	0.0202805	1	G3MXH2|Q08E68|F6R2C4|Q0V7L8|A7MBB9|A0JNC9|E1B7Q6|E1BIN8|Q5E9Q6	0.126761	4
Hedgehog signaling pathway	KEGG PATHWAY	bta04340	7	36	0.0056368	0.696144	Q3MHQ2|F6R2C4|E1BE57|E1BIN5|A4FV19|F1N061|G3X7B2	0.194444	5
Tight junction	KEGG PATHWAY	bta04530	14	103	0.00249934	0.617337	Q29RS2|A7MB57|Q1RMR3|F1MYN2|A5D7Q4|A6H7I2|E1BMG4|A0A024QYS0|A4IFI9|E1BPQ9|A0JNH7|G3N018|G3MXH2|A7E301	0.135922	6

## Sheet: GO (JS2_JS3)
BIOLOGICAL FUNCTION
PANTHER GO-Slim terms	Bos taurus - REFLIST	Input	expected	over/under	fold Enrichment	raw P-value	FDR
vitamin catabolic process (GO:0009111)	1	1	0.12	+	8.38	0.202	0.794
skeletal system development (GO:0001501)	14	6	1.67	+	3.59	0.0151	0.194
polyphosphate catabolic process (GO:0006798)	8	3	0.95	+	3.14	0.104	0.564
ferredoxin metabolic process (GO:0006124)	3	1	0.36	+	2.79	0.363	0.843
protein ADP-ribosylation (GO:0006471)	6	2	0.72	+	2.79	0.207	0.776
DNA catabolic process (GO:0006308)	16	5	1.91	+	2.62	0.0654	0.443
fatty acid beta-oxidation (GO:0006635)	26	8	3.1	+	2.58	0.0238	0.277
nitric oxide biosynthetic process (GO:0006809)	7	2	0.84	+	2.39	0.248	0.796
anterior/posterior axis specification (GO:0009948)	15	4	1.79	+	2.24	0.137	0.655
circadian rhythm (GO:0007623)	12	3	1.43	+	2.1	0.21	0.742
growth (GO:0040007)	8	2	0.95	+	2.1	0.289	0.821
rhythmic process (GO:0048511)	12	3	1.43	+	2.1	0.21	0.732
anatomical structure morphogenesis (GO:0009653)	153	34	18.25	+	1.86	0.0018	0.04
glycolysis (GO:0006096)	32	7	3.82	+	1.83	0.185	0.779
cytokine production (GO:0001816)	29	6	3.46	+	1.73	0.263	0.784
transmembrane receptor protein tyrosine kinase signaling pathway (GO:0007169)	160	33	19.09	+	1.73	0.00659	0.107
purine nucleobase metabolic process (GO:0006144)	73	15	8.71	+	1.72	0.0571	0.435
phosphate ion transport (GO:0006817)	20	4	2.39	+	1.68	0.316	0.829
nitric oxide mediated signal transduction (GO:0007263)	5	1	0.6	+	1.68	0.491	0.952
carbohydrate transport (GO:0008643)	30	6	3.58	+	1.68	0.271	0.787
phagocytosis (GO:0006909)	105	21	12.53	+	1.68	0.0408	0.369
regulation of translation (GO:0006417)	41	8	4.89	+	1.64	0.24	0.791
fatty acid metabolic process (GO:0006631)	190	37	22.67	+	1.63	0.00905	0.138
I-kappaB kinase/NF-kappaB cascade (GO:0007249)	47	9	5.61	+	1.61	0.191	0.776
vitamin transport (GO:0051180)	21	4	2.51	+	1.6	0.333	0.865
blood circulation (GO:0008015)	22	4	2.62	+	1.52	0.352	0.867
exocytosis (GO:0006887)	188	34	22.43	+	1.52	0.0286	0.303
spermatogenesis (GO:0007283)	67	12	7.99	+	1.5	0.199	0.794
receptor-mediated endocytosis (GO:0006898)	108	19	12.88	+	1.47	0.114	0.603
cellular amino acid catabolic process (GO:0009063)	69	12	8.23	+	1.46	0.209	0.749
cell differentiation (GO:0030154)	539	92	64.3	+	1.43	0.00206	0.0387
cellular amino acid biosynthetic process (GO:0008652)	78	13	9.31	+	1.4	0.237	0.791
response to endogenous stimulus (GO:0009719)	264	44	31.49	+	1.4	0.041	0.357
pteridine-containing compound metabolic process (GO:0042558)	18	3	2.15	+	1.4	0.485	0.969
regulation of cellular amino acid metabolic process (GO:0006521)	6	1	0.72	+	1.4	0.546	0.994
unsaturated fatty acid biosynthetic process (GO:0006636)	6	1	0.72	+	1.4	0.546	0.986
fatty acid biosynthetic process (GO:0006633)	73	12	8.71	+	1.38	0.29	0.813
cell proliferation (GO:0008283)	74	12	8.83	+	1.36	0.295	0.8
coenzyme metabolic process (GO:0006732)	125	20	14.91	+	1.34	0.223	0.768
endocytosis (GO:0006897)	320	51	38.18	+	1.34	0.0615	0.441
lipid metabolic process (GO:0006629)	458	72	54.64	+	1.32	0.0325	0.305
nervous system development (GO:0007399)	321	50	38.29	+	1.31	0.0892	0.558
cell growth (GO:0016049)	97	15	11.57	+	1.3	0.355	0.85
porphyrin-containing compound metabolic process (GO:0006778)	26	4	3.1	+	1.29	0.555	0.995
response to external stimulus (GO:0009605)	384	58	45.81	+	1.27	0.102	0.577
nucleobase-containing compound transport (GO:0015931)	126	19	15.03	+	1.26	0.343	0.873
gluconeogenesis (GO:0006094)	20	3	2.39	+	1.26	0.73	1.02
catabolic process (GO:0009056)	1367	205	163.08	+	1.26	0.00203	0.0412
cell-matrix adhesion (GO:0007160)	54	8	6.44	+	1.24	0.535	0.982
monosaccharide metabolic process (GO:0005996)	75	11	8.95	+	1.23	0.484	0.976
anion transport (GO:0006820)	280	41	33.4	+	1.23	0.236	0.799
cytokinesis (GO:0000910)	144	21	17.18	+	1.22	0.375	0.856
lipid transport (GO:0006869)	76	11	9.07	+	1.21	0.489	0.962
RNA catabolic process (GO:0006401)	77	11	9.19	+	1.2	0.602	1.01
phospholipid metabolic process (GO:0006644)	203	29	24.22	+	1.2	0.337	0.866
system development (GO:0048731)	441	63	52.61	+	1.2	0.189	0.78
muscle organ development (GO:0007517)	28	4	3.34	+	1.2	0.771	0.996
vesicle-mediated transport (GO:0016192)	715	102	85.3	+	1.2	0.0942	0.561
MAPK cascade (GO:0000165)	344	49	41.04	+	1.19	0.248	0.786
developmental process (GO:0032502)	1566	223	186.82	+	1.19	0.0121	0.174
protein transport (GO:0015031)	747	106	89.12	+	1.19	0.0903	0.551
phosphate-containing compound metabolic process (GO:0006796)	1736	245	207.1	+	1.18	0.0122	0.165
cellular amino acid metabolic process (GO:0006520)	277	39	33.05	+	1.18	0.313	0.831
protein localization (GO:0008104)	548	77	65.38	+	1.18	0.168	0.733
intracellular protein transport (GO:0006886)	707	98	84.34	+	1.16	0.163	0.724
locomotion (GO:0040011)	332	46	39.61	+	1.16	0.355	0.866
intracellular signal transduction (GO:0035556)	1166	161	139.1	+	1.16	0.0746	0.479
cytoskeleton organization (GO:0007010)	414	57	49.39	+	1.15	0.292	0.809
cellular component movement (GO:0006928)	517	71	61.68	+	1.15	0.251	0.774
neurotransmitter secretion (GO:0007269)	102	14	12.17	+	1.15	0.65	1.02
DNA replication (GO:0006260)	175	24	20.88	+	1.15	0.49	0.956
protein lipidation (GO:0006497)	66	9	7.87	+	1.14	0.706	1.02
angiogenesis (GO:0001525)	22	3	2.62	+	1.14	0.745	1.03
cellular glucose homeostasis (GO:0001678)	22	3	2.62	+	1.14	0.745	1.03
sulfur compound metabolic process (GO:0006790)	88	12	10.5	+	1.14	0.626	1.01
regulation of phosphate metabolic process (GO:0019220)	551	75	65.73	+	1.14	0.293	0.804
amino acid transport (GO:0006865)	103	14	12.29	+	1.14	0.651	1.01
transport (GO:0006810)	1747	236	208.41	+	1.13	0.063	0.439
ion transport (GO:0006811)	439	59	52.37	+	1.13	0.379	0.855
localization (GO:0051179)	2100	282	250.53	+	1.13	0.0505	0.41
cellular component morphogenesis (GO:0032989)	462	62	55.12	+	1.12	0.39	0.857
death (GO:0016265)	403	54	48.08	+	1.12	0.4	0.872
cell death (GO:0008219)	403	54	48.08	+	1.12	0.4	0.865
complement activation (GO:0006956)	15	2	1.79	+	1.12	0.701	1.02
negative regulation of apoptotic process (GO:0043066)	105	14	12.53	+	1.12	0.655	1.01
cell cycle (GO:0007049)	740	97	88.28	+	1.1	0.362	0.85
immune response (GO:0006955)	252	33	30.06	+	1.1	0.629	1
behavior (GO:0007610)	69	9	8.23	+	1.09	0.715	1.02
homeostatic process (GO:0042592)	346	45	41.28	+	1.09	0.563	0.989
embryo development (GO:0009790)	100	13	11.93	+	1.09	0.759	1.01
cell adhesion (GO:0007155)	339	44	40.44	+	1.09	0.56	0.997
biological adhesion (GO:0022610)	339	44	40.44	+	1.09	0.56	0.99
cellular defense response (GO:0006968)	108	14	12.88	+	1.09	0.768	0.997
mitosis (GO:0007067)	232	30	27.68	+	1.08	0.687	1.03
mRNA polyadenylation (GO:0006378)	31	4	3.7	+	1.08	0.785	0.997
cellular calcium ion homeostasis (GO:0006874)	124	16	14.79	+	1.08	0.783	1
DNA metabolic process (GO:0006259)	468	60	55.83	+	1.07	0.569	0.992
nitrogen compound metabolic process (GO:0006807)	2807	358	334.87	+	1.07	0.206	0.797
metabolic process (GO:0008152)	6397	810	763.15	+	1.06	0.0596	0.44
apoptotic process (GO:0006915)	383	48	45.69	+	1.05	0.753	1.03
immune system process (GO:0002376)	584	73	69.67	+	1.05	0.701	1.03
JAK-STAT cascade (GO:0007259)	32	4	3.82	+	1.05	0.79	0.999
peroxisomal transport (GO:0043574)	8	1	0.95	+	1.05	1	1.07
B cell mediated immunity (GO:0019724)	16	2	1.91	+	1.05	1	1.11
cellular component organization (GO:0016043)	2137	266	254.94	+	1.04	0.487	0.965
organelle organization (GO:0006996)	1350	167	161.05	+	1.04	0.637	1.01
response to biotic stimulus (GO:0009607)	89	11	10.62	+	1.04	0.871	1.06
cellular component organization or biogenesis (GO:0071840)	2300	280	274.38	+	1.02	0.736	1.03
cellular process (GO:0009987)	9199	1119	1097.42	+	1.02	0.426	0.889
regulation of molecular function (GO:0065009)	444	54	52.97	+	1.02	0.883	1.07
cellular protein modification process (GO:0006464)	848	103	101.16	+	1.02	0.872	1.06
primary metabolic process (GO:0044238)	5233	634	624.29	+	1.02	0.68	1.03
regulation of catalytic activity (GO:0050790)	366	44	43.66	+	1.01	0.936	1.11
nucleobase-containing compound metabolic process (GO:0006139)	3055	365	364.45	+	1	0.976	1.16
biosynthetic process (GO:0009058)	1935	230	230.84	-	1	1	1.18
protein acetylation (GO:0006473)	76	9	9.07	-	0.99	1	1.16
Unclassified (UNCLASSIFIED)	9953	1176	1187.37	-	0.99	0.678	1.03
response to stress (GO:0006950)	645	76	76.95	-	0.99	1	1.17
cell killing (GO:0001906)	17	2	2.03	-	0.99	1	1.1
cellular component biogenesis (GO:0044085)	904	105	107.85	-	0.97	0.835	1.03
regulation of gene expression, epigenetic (GO:0040029)	69	8	8.23	-	0.97	1	1.16
ectoderm development (GO:0007398)	217	25	25.89	-	0.97	1	1.15
mRNA 3'-end processing (GO:0031124)	44	5	5.25	-	0.95	1	1.02
chromatin organization (GO:0006325)	361	41	43.07	-	0.95	0.87	1.07
mitochondrial transport (GO:0006839)	53	6	6.32	-	0.95	1	1.12
DNA repair (GO:0006281)	168	19	20.04	-	0.95	0.906	1.08
signal transduction (GO:0007165)	2672	302	318.76	-	0.95	0.358	0.848
synaptic vesicle exocytosis (GO:0016079)	62	7	7.4	-	0.95	1	1.15
cell communication (GO:0007154)	3037	340	362.31	-	0.94	0.242	0.786
gamete generation (GO:0007276)	162	18	19.33	-	0.93	0.903	1.09
pyrimidine nucleobase metabolic process (GO:0006206)	36	4	4.29	-	0.93	1	1.13
carbohydrate metabolic process (GO:0005975)	354	39	42.23	-	0.92	0.681	1.03
protein targeting (GO:0006605)	182	20	21.71	-	0.92	0.819	1.02
calcium-mediated signaling (GO:0019722)	91	10	10.86	-	0.92	1	1.1
response to abiotic stimulus (GO:0009628)	82	9	9.78	-	0.92	1	1.17
regulation of transcription from RNA polymerase II promoter (GO:0006357)	611	67	72.89	-	0.92	0.57	0.986
protein complex assembly (GO:0006461)	229	25	27.32	-	0.92	0.759	1.02
regulation of nucleobase-containing compound metabolic process (GO:0019219)	579	63	69.07	-	0.91	0.517	0.978
protein complex biogenesis (GO:0070271)	230	25	27.44	-	0.91	0.759	1.01
response to stimulus (GO:0050896)	3187	345	380.2	-	0.91	0.0677	0.447
synaptic transmission (GO:0007268)	409	44	48.79	-	0.9	0.59	0.993
transcription from RNA polymerase II promoter (GO:0006366)	798	85	95.2	-	0.89	0.345	0.868
steroid metabolic process (GO:0008202)	115	12	13.72	-	0.87	0.773	0.993
cell-cell adhesion (GO:0016337)	145	15	17.3	-	0.87	0.7	1.04
protein metabolic process (GO:0019538)	1760	182	209.96	-	0.87	0.0554	0.436
mRNA processing (GO:0006397)	281	29	33.52	-	0.87	0.517	0.985
cation transport (GO:0006812)	97	10	11.57	-	0.86	0.755	1.03
regulation of cell cycle (GO:0051726)	185	19	22.07	-	0.86	0.648	1.02
chromatin remodeling (GO:0006338)	39	4	4.65	-	0.86	1	1.03
glycogen metabolic process (GO:0005977)	39	4	4.65	-	0.86	1	1.02
transcription, DNA-dependent (GO:0006351)	1038	106	123.83	-	0.86	0.128	0.638
chromosome segregation (GO:0007059)	99	10	11.81	-	0.85	0.756	1.02
pattern specification process (GO:0007389)	99	10	11.81	-	0.85	0.756	1.02
RNA metabolic process (GO:0016070)	1639	163	195.53	-	0.83	0.0214	0.261
biological regulation (GO:0065007)	3559	351	424.58	-	0.83	0.00017	0.00414
defense response to bacterium (GO:0042742)	61	6	7.28	-	0.82	0.843	1.04
cyclic nucleotide metabolic process (GO:0009187)	123	12	14.67	-	0.82	0.578	0.993
proteolysis (GO:0006508)	547	53	65.26	-	0.81	0.159	0.719
JNK cascade (GO:0007254)	31	3	3.7	-	0.81	1	1.12
regulation of biological process (GO:0050789)	2964	284	353.6	-	0.8	0.000119	0.00322
cell-cell signaling (GO:0007267)	575	55	68.6	-	0.8	0.117	0.605
tRNA metabolic process (GO:0006399)	126	12	15.03	-	0.8	0.579	0.988
reproduction (GO:0000003)	286	27	34.12	-	0.79	0.269	0.79
rRNA metabolic process (GO:0016072)	139	13	16.58	-	0.78	0.509	0.977
mesoderm development (GO:0007498)	279	26	33.28	-	0.78	0.262	0.789
DNA recombination (GO:0006310)	54	5	6.44	-	0.78	0.832	1.04
response to interferon-gamma (GO:0034341)	65	6	7.75	-	0.77	0.7	1.04
cell surface receptor signaling pathway (GO:0007166)	1445	133	172.39	-	0.77	0.00272	0.0475
meiosis (GO:0007126)	66	6	7.87	-	0.76	0.701	1.02
mRNA transcription (GO:0009299)	11	1	1.31	-	0.76	1	1.03
response to toxic substance (GO:0009636)	22	2	2.62	-	0.76	1	1.13
protein glycosylation (GO:0006486)	112	10	13.36	-	0.75	0.462	0.956
mRNA splicing, via spliceosome (GO:0000398)	202	18	24.1	-	0.75	0.272	0.781
polysaccharide metabolic process (GO:0005976)	101	9	12.05	-	0.75	0.534	0.987
muscle contraction (GO:0006936)	125	11	14.91	-	0.74	0.403	0.862
nuclear transport (GO:0051169)	127	11	15.15	-	0.73	0.405	0.859
protein folding (GO:0006457)	108	9	12.88	-	0.7	0.367	0.846
segment specification (GO:0007379)	72	6	8.59	-	0.7	0.579	0.981
chromatin assembly (GO:0031497)	96	8	11.45	-	0.7	0.425	0.893
regulation of carbohydrate metabolic process (GO:0006109)	24	2	2.86	-	0.7	1	1.14
dorsal/ventral axis specification (GO:0009950)	12	1	1.43	-	0.7	1	1.07
generation of precursor metabolites and energy (GO:0006091)	195	16	23.26	-	0.69	0.178	0.76
regulation of sequence-specific DNA binding transcription factor activity (GO:0051090)	37	3	4.41	-	0.68	0.796	1
tRNA aminoacylation for protein translation (GO:0006418)	50	4	5.96	-	0.67	0.656	1.01
single-multicellular organism process (GO:0044707)	1988	159	237.16	-	0.67	1.05e-07	3.19e-06
multicellular organismal process (GO:0032501)	2012	160	240.03	-	0.67	6.57e-08	2.29e-06
cholesterol metabolic process (GO:0008203)	38	3	4.53	-	0.66	0.619	1.01
vitamin metabolic process (GO:0006766)	26	2	3.1	-	0.64	0.763	1.01
cell recognition (GO:0008037)	26	2	3.1	-	0.64	0.763	1
RNA splicing (GO:0008380)	13	1	1.55	-	0.64	1	1.11
translation (GO:0006412)	268	20	31.97	-	0.63	0.043	0.361
antigen processing and presentation (GO:0019882)	27	2	3.22	-	0.62	0.764	0.996
RNA splicing, via transesterification reactions (GO:0000375)	176	13	21	-	0.62	0.0974	0.566
transmembrane receptor protein serine/threonine kinase signaling pathway (GO:0007178)	68	5	8.11	-	0.62	0.347	0.864
transcription elongation from RNA polymerase II promoter (GO:0006368)	41	3	4.89	-	0.61	0.622	1.01
transcription initiation from RNA polymerase II promoter (GO:0006367)	55	4	6.56	-	0.61	0.523	0.981
cytokine-mediated signaling pathway (GO:0019221)	55	4	6.56	-	0.61	0.523	0.974
RNA localization (GO:0006403)	85	6	10.14	-	0.59	0.304	0.815
induction of apoptosis (GO:0006917)	43	3	5.13	-	0.58	0.477	0.979
acyl-CoA metabolic process (GO:0006637)	43	3	5.13	-	0.58	0.477	0.971
hemopoiesis (GO:0030097)	15	1	1.79	-	0.56	1	1.06
visual perception (GO:0007601)	95	6	11.33	-	0.53	0.145	0.682
neuron-neuron synaptic transmission (GO:0007270)	96	6	11.45	-	0.52	0.146	0.672
system process (GO:0003008)	1419	85	169.28	-	0.5	2.92e-12	1.19e-10
lysosomal transport (GO:0007041)	17	1	2.03	-	0.49	0.714	1.02
protein phosphorylation (GO:0006468)	89	5	10.62	-	0.47	0.128	0.626
neurological system process (GO:0050877)	1313	73	156.64	-	0.47	3.84e-13	2.35e-11
neuromuscular synaptic transmission (GO:0007274)	56	3	6.68	-	0.45	0.206	0.785
female gamete generation (GO:0007292)	19	1	2.27	-	0.44	0.716	1.02
protein methylation (GO:0006479)	57	3	6.8	-	0.44	0.207	0.765
fertilization (GO:0009566)	58	3	6.92	-	0.43	0.209	0.76
respiratory electron transport chain (GO:0022904)	119	6	14.2	-	0.42	0.029	0.294
heart development (GO:0007507)	20	1	2.39	-	0.42	0.72	1.01
mitochondrion organization (GO:0007005)	106	5	12.65	-	0.4	0.0306	0.299
G-protein coupled receptor signaling pathway (GO:0007186)	753	29	89.83	-	0.32	8.26e-13	4.03e-11
tricarboxylic acid cycle (GO:0006099)	26	1	3.1	-	0.32	0.355	0.858
sensory perception of taste (GO:0050909)	33	1	3.94	-	0.25	0.257	0.785
sensory perception of sound (GO:0007605)	38	1	4.53	-	0.22	0.12	0.61
oxidative phosphorylation (GO:0006119)	56	1	6.68	-	0.15	0.0281	0.312
sensory perception (GO:0007600)	786	9	93.77	-	0.1	1.16e-27	9.45e-26
sensory perception of chemical stimulus (GO:0007606)	617	1	73.61	-	0.01	2.52e-29	6.15e-27
regulation of binding (GO:0051098)	4	0	0.48	-	< 0.01	1	1.06
multi-multicellular organism process (GO:0044706)	3	0	0.36	-	< 0.01	1	1.08
7-methylguanosine mRNA capping (GO:0006370)	6	0	0.72	-	< 0.01	1	1.09
asymmetric protein localization (GO:0008105)	14	0	1.67	-	< 0.01	0.388	0.868
blood coagulation (GO:0007596)	8	0	0.95	-	< 0.01	1	1.09
termination of RNA polymerase II transcription (GO:0006369)	11	0	1.31	-	< 0.01	0.62	1.01
vitamin biosynthetic process (GO:0009110)	14	0	1.67	-	< 0.01	0.388	0.86
sensory perception of pain (GO:0019233)	10	0	1.19	-	< 0.01	0.613	1.01
sensory perception of smell (GO:0007608)	582	0	69.43	-	< 0.01	3.29e-29	4.01e-27
regulation of vasoconstriction (GO:0019229)	6	0	0.72	-	< 0.01	1	1.08
mammary gland development (GO:0030879)	5	0	0.6	-	< 0.01	1	1.01
pentose-phosphate shunt (GO:0006098)	9	0	1.07	-	< 0.01	0.611	1.01
prosthetic group metabolic process (GO:0051189)	3	0	0.36	-	< 0.01	1	1.07
bile acid metabolic process (GO:0008206)	2	0	0.24	-	< 0.01	1	1
pinocytosis (GO:0006907)	1	0	0.12	-	< 0.01	1	1.05
mitochondrial translation (GO:0032543)	25	0	2.98	-	< 0.01	0.103	0.573
sex determination (GO:0007530)	5	0	0.6	-	< 0.01	1	1.01
endoderm development (GO:0007492)	1	0	0.12	-	< 0.01	1	1.04
secondary metabolic process (GO:0019748)	1	0	0.12	-	< 0.01	1	1.04
viral process (GO:0016032)	4	0	0.48	-	< 0.01	1	1.05
nitrogen utilization (GO:0019740)	1	0	0.12	-	< 0.01	1	1.03
disaccharide metabolic process (GO:0005984)	2	0	0.24	-	< 0.01	1	1
digestive tract mesoderm development (GO:0007502)	18	0	2.15	-	< 0.01	0.249	0.778
CELLULAR COMPONANT
PANTHER GO-Slim terms	Bos taurus - REFLIST	Input	expected	over/under	fold Enrichment	raw P-value	FDR
lipid particle (GO:0005811)	21	7	2.51	+	2.79	0.0246	0.262
basal part of cell (GO:0045178)	6	2	0.72	+	2.79	0.207	0.601
coated pit (GO:0005905)	3	1	0.36	+	2.79	0.363	0.664
apical part of cell (GO:0045177)	24	5	2.86	+	1.75	0.229	0.61
microvillus (GO:0005902)	5	1	0.6	+	1.68	0.491	0.767
endosome (GO:0005768)	143	27	17.06	+	1.58	0.0333	0.236
heterotrimeric G-protein complex (GO:0005834)	45	8	5.37	+	1.49	0.267	0.611
vacuole (GO:0005773)	217	38	25.89	+	1.47	0.0319	0.292
presynaptic membrane (GO:0042734)	23	4	2.74	+	1.46	0.525	0.73
postsynaptic membrane (GO:0045211)	35	6	4.18	+	1.44	0.441	0.724
actin cytoskeleton (GO:0015629)	206	34	24.58	+	1.38	0.0914	0.418
protein-DNA complex (GO:0032993)	43	7	5.13	+	1.36	0.487	0.779
nuclear outer membrane-endoplasmic reticulum membrane network (GO:0042175)	252	40	30.06	+	1.33	0.104	0.443
cytoplasmic membrane-bounded vesicle (GO:0016023)	222	35	26.48	+	1.32	0.127	0.478
Golgi apparatus (GO:0005794)	330	52	39.37	+	1.32	0.0656	0.323
neuromuscular junction (GO:0031594)	13	2	1.55	+	1.29	0.67	0.858
SNARE complex (GO:0031201)	40	6	4.77	+	1.26	0.629	0.821
nuclear chromosome (GO:0000228)	154	23	18.37	+	1.25	0.327	0.633
synapse (GO:0045202)	134	20	15.99	+	1.25	0.358	0.673
endoplasmic reticulum (GO:0005783)	454	64	54.16	+	1.18	0.221	0.614
plasma membrane (GO:0005886)	1593	221	190.04	+	1.16	0.0327	0.262
membrane (GO:0016020)	2332	319	278.2	+	1.15	0.0164	0.263
mitochondrion (GO:0005739)	439	60	52.37	+	1.15	0.305	0.611
peroxisome (GO:0005777)	37	5	4.41	+	1.13	0.8	0.949
cytoskeleton (GO:0005856)	602	79	71.82	+	1.1	0.413	0.714
chromosome (GO:0005694)	230	30	27.44	+	1.09	0.614	0.836
extracellular matrix (GO:0031012)	147	19	17.54	+	1.08	0.705	0.868
cytoplasm (GO:0005737)	3619	453	431.74	+	1.05	0.291	0.601
intracellular (GO:0005622)	5774	717	688.83	+	1.04	0.241	0.594
cell part (GO:0044464)	6103	744	728.07	+	1.02	0.519	0.754
integral to membrane (GO:0016021)	988	117	117.87	-	0.99	1	1.12
organelle (GO:0043226)	4252	500	507.25	-	0.99	0.754	0.91
nuclear envelope (GO:0005635)	94	11	11.21	-	0.98	1	1.07
Unclassified (UNCLASSIFIED)	14133	1650	1686.04	-	0.98	0.168	0.512
cilium (GO:0005929)	88	10	10.5	-	0.95	1	1.1
nucleus (GO:0005634)	2059	233	245.63	-	0.95	0.434	0.732
immunoglobulin complex (GO:0019814)	18	2	2.15	-	0.93	1	1.05
cytosol (GO:0005829)	687	75	81.96	-	0.92	0.512	0.762
cell junction (GO:0030054)	129	14	15.39	-	0.91	0.892	1.02
extracellular region (GO:0005576)	695	74	82.91	-	0.89	0.373	0.663
protein complex (GO:0043234)	1869	191	222.97	-	0.86	0.0335	0.214
extracellular space (GO:0005615)	551	55	65.73	-	0.84	0.23	0.588
cell projection (GO:0042995)	422	42	50.34	-	0.83	0.288	0.613
microtubule (GO:0005874)	145	14	17.3	-	0.81	0.52	0.74
lysosome (GO:0005764)	63	6	7.52	-	0.8	0.844	0.982
proteinaceous extracellular matrix (GO:0005578)	64	6	7.64	-	0.79	0.7	0.878
macromolecular complex (GO:0032991)	2375	221	283.33	-	0.78	0.000143	0.00304
microtubule organizing center (GO:0005815)	130	12	15.51	-	0.77	0.494	0.753
neuronal cell body (GO:0043025)	23	2	2.74	-	0.73	1	1.08
nucleoplasm (GO:0005654)	419	35	49.99	-	0.7	0.0382	0.204
nucleolus (GO:0005730)	133	11	15.87	-	0.69	0.279	0.616
vesicle coat (GO:0030120)	38	3	4.53	-	0.66	0.619	0.826
dendrite (GO:0030425)	117	9	13.96	-	0.64	0.246	0.583
neuron projection (GO:0043005)	279	21	33.28	-	0.63	0.0381	0.221
ribonucleoprotein complex (GO:0030529)	574	34	68.48	-	0.5	1.35e-05	0.000433
mitochondrial inner membrane (GO:0005743)	137	7	16.34	-	0.43	0.0206	0.264
external encapsulating structure (GO:0030312)	62	3	7.4	-	0.41	0.155	0.552
cell wall (GO:0005618)	62	3	7.4	-	0.41	0.155	0.522
axon (GO:0030424)	52	2	6.2	-	0.32	0.12	0.48
ribosome (GO:0005840)	276	10	32.93	-	0.3	1.16e-05	0.000742
tubulin complex (GO:0045298)	2	0	0.24	-	< 0.01	1	1
proton-transporting ATP synthase complex (GO:0045259)	23	0	2.74	-	< 0.01	0.165	0.53
plastid (GO:0009536)	4	0	0.48	-	< 0.01	1	1.03
tight junction (GO:0005923)	5	0	0.6	-	< 0.01	1	1.02
MOLECULAR FUNCTION
PANTHER GO-Slim terms	Bos taurus - REFLIST	Input	expected	over/under	fold Enrichment	raw P-value	FDR
DNA topoisomerase activity (GO:0003916)	2	2	0.24	+	8.38	0.0588	0.511
DNA ligase activity (GO:0003909)	2	1	0.24	+	4.19	0.287	0.945
structural constituent of myelin sheath (GO:0019911)	18	9	2.15	+	4.19	0.00137	0.0374
hydro-lyase activity (GO:0016836)	37	14	4.41	+	3.17	0.000672	0.0257
carbohydrate phosphatase activity (GO:0019203)	8	3	0.95	+	3.14	0.104	0.641
translation factor activity, nucleic acid binding (GO:0008135)	8	3	0.95	+	3.14	0.104	0.621
endodeoxyribonuclease activity (GO:0004520)	24	8	2.86	+	2.79	0.0167	0.188
core RNA polymerase II binding transcription factor activity (GO:0000991)	3	1	0.36	+	2.79	0.363	0.937
deaminase activity (GO:0019239)	27	8	3.22	+	2.48	0.0281	0.282
cytokine receptor activity (GO:0004896)	58	17	6.92	+	2.46	0.0022	0.0524
cyclic nucleotide-gated ion channel activity (GO:0043855)	7	2	0.84	+	2.39	0.248	0.894
ligand-activated sequence-specific DNA binding RNA polymerase II transcription factor activity (GO:0004879)	44	12	5.25	+	2.29	0.0154	0.196
racemase and epimerase activity (GO:0016854)	19	5	2.27	+	2.21	0.172	0.729
neurotrophin receptor binding (GO:0005165)	4	1	0.48	+	2.1	0.431	1.02
core RNA polymerase III binding transcription factor activity (GO:0000995)	4	1	0.48	+	2.1	0.431	1
core RNA polymerase binding transcription factor activity (GO:0000990)	8	2	0.95	+	2.1	0.289	0.937
galactosidase activity (GO:0015925)	9	2	1.07	+	1.86	0.331	0.987
phosphorylase activity (GO:0004645)	9	2	1.07	+	1.86	0.331	0.972
DNA replication origin binding (GO:0003688)	9	2	1.07	+	1.86	0.331	0.957
lipid binding (GO:0008289)	156	34	18.61	+	1.83	0.00286	0.0496
sequence-specific DNA binding RNA polymerase II transcription factor activity (GO:0000981)	241	52	28.75	+	1.81	0.000258	0.0123
transaminase activity (GO:0008483)	28	6	3.34	+	1.8	0.169	0.736
carbohydrate transmembrane transporter activity (GO:0015144)	19	4	2.27	+	1.76	0.3	0.939
RNA polymerase II transcription factor binding transcription factor activity (GO:0001076)	67	14	7.99	+	1.75	0.0682	0.542
enzyme activator activity (GO:0008047)	139	28	16.58	+	1.69	0.0159	0.19
cysteine-type endopeptidase inhibitor activity (GO:0004869)	5	1	0.6	+	1.68	0.491	1.08
transmembrane receptor protein kinase activity (GO:0019199)	5	1	0.6	+	1.68	0.491	1.07
aldehyde-lyase activity (GO:0016832)	5	1	0.6	+	1.68	0.491	1.05
DNA-methyltransferase activity (GO:0009008)	10	2	1.19	+	1.68	0.371	0.945
SNAP receptor activity (GO:0005484)	32	6	3.82	+	1.57	0.29	0.923
damaged DNA binding (GO:0003684)	27	5	3.22	+	1.55	0.382	0.959
transmembrane receptor protein serine/threonine kinase activity (GO:0004675)	11	2	1.31	+	1.52	0.642	1.09
voltage-gated sodium channel activity (GO:0005248)	22	4	2.62	+	1.52	0.352	0.974
transforming growth factor beta-activated receptor activity (GO:0005024)	11	2	1.31	+	1.52	0.642	1.08
metallopeptidase activity (GO:0008237)	79	14	9.42	+	1.49	0.176	0.731
exodeoxyribonuclease activity (GO:0004529)	17	3	2.03	+	1.48	0.466	1.06
phosphoprotein phosphatase activity (GO:0004721)	132	23	15.75	+	1.46	0.115	0.611
small GTPase regulator activity (GO:0005083)	175	30	20.88	+	1.44	0.0687	0.525
ATPase activity, coupled to transmembrane movement of substances (GO:0042626)	106	18	12.65	+	1.42	0.187	0.742
transferase activity, transferring acyl groups (GO:0016746)	212	36	25.29	+	1.42	0.0616	0.511
actin binding (GO:0003779)	155	26	18.49	+	1.41	0.115	0.627
GTPase activity (GO:0003924)	424	71	50.58	+	1.4	0.00982	0.134
phosphatase regulator activity (GO:0019208)	24	4	2.86	+	1.4	0.534	1.06
amino acid kinase activity (GO:0019202)	6	1	0.72	+	1.4	0.546	1.06
cytokine activity (GO:0005125)	129	21	15.39	+	1.36	0.184	0.747
phosphatase activity (GO:0016791)	222	36	26.48	+	1.36	0.0851	0.581
carbohydrate kinase activity (GO:0019200)	31	5	3.7	+	1.35	0.584	1.08
lyase activity (GO:0016829)	249	40	29.71	+	1.35	0.0839	0.593
protein binding transcription factor activity (GO:0000988)	245	39	29.23	+	1.33	0.0994	0.633
voltage-gated ion channel activity (GO:0005244)	95	15	11.33	+	1.32	0.281	0.942
transcription factor binding transcription factor activity (GO:0000989)	238	37	28.39	+	1.3	0.14	0.702
receptor binding (GO:0005102)	815	125	97.23	+	1.29	0.00958	0.141
hydrolase activity, acting on ester bonds (GO:0016788)	585	89	69.79	+	1.28	0.0364	0.348
lipase activity (GO:0016298)	125	19	14.91	+	1.27	0.341	0.973
enzyme regulator activity (GO:0030234)	442	67	52.73	+	1.27	0.0693	0.509
pyrophosphatase activity (GO:0016462)	724	109	86.37	+	1.26	0.0257	0.273
nucleotide binding (GO:0000166)	181	27	21.59	+	1.25	0.26	0.903
transcription cofactor activity (GO:0003712)	209	31	24.93	+	1.24	0.248	0.91
translation elongation factor activity (GO:0003746)	27	4	3.22	+	1.24	0.567	1.07
protein binding (GO:0005515)	2840	416	338.81	+	1.23	3.81e-05	0.00243
translation regulator activity (GO:0045182)	82	12	9.78	+	1.23	0.501	1.06
amino acid transmembrane transporter activity (GO:0015171)	83	12	9.9	+	1.21	0.505	1.06
acetyltransferase activity (GO:0016407)	83	12	9.9	+	1.21	0.505	1.05
chromatin binding (GO:0003682)	194	28	23.14	+	1.21	0.326	0.988
DNA helicase activity (GO:0003678)	49	7	5.85	+	1.2	0.662	1.05
intermediate filament binding (GO:0019215)	7	1	0.84	+	1.2	0.594	1.09
hydrolase activity (GO:0016787)	2086	297	248.86	+	1.19	0.00332	0.0529
nuclease activity (GO:0004518)	176	25	21	+	1.19	0.421	1.02
oxidoreductase activity (GO:0016491)	593	84	70.74	+	1.19	0.146	0.715
nucleotide kinase activity (GO:0019201)	36	5	4.29	+	1.16	0.798	1.13
catalytic activity (GO:0003824)	4736	633	564.99	+	1.12	0.00268	0.0569
guanyl-nucleotide exchange factor activity (GO:0005085)	105	14	12.53	+	1.12	0.655	1.08
ligase activity (GO:0016874)	250	33	29.82	+	1.11	0.561	1.08
sequence-specific DNA binding transcription factor activity (GO:0003700)	816	107	97.35	+	1.1	0.355	0.969
hydrolase activity, hydrolyzing N-glycosyl compounds (GO:0016799)	23	3	2.74	+	1.09	0.753	1.11
peroxidase activity (GO:0004601)	23	3	2.74	+	1.09	0.753	1.1
serine-type peptidase activity (GO:0008236)	131	17	15.63	+	1.09	0.689	1.07
calmodulin binding (GO:0005516)	125	16	14.91	+	1.07	0.784	1.13
phosphatase inhibitor activity (GO:0019212)	47	6	5.61	+	1.07	0.823	1.13
kinase activity (GO:0016301)	645	82	76.95	+	1.07	0.583	1.09
transmembrane receptor protein tyrosine kinase activity (GO:0004714)	63	8	7.52	+	1.06	0.847	1.14
binding (GO:0005488)	5375	681	641.23	+	1.06	0.0887	0.584
helicase activity (GO:0004386)	79	10	9.42	+	1.06	0.863	1.11
protein kinase activity (GO:0004672)	435	55	51.89	+	1.06	0.657	1.06
transmembrane transporter activity (GO:0022857)	918	116	109.52	+	1.06	0.537	1.06
cytoskeletal protein binding (GO:0008092)	351	44	41.87	+	1.05	0.742	1.11
transporter activity (GO:0005215)	1069	134	127.53	+	1.05	0.566	1.08
DNA binding (GO:0003677)	1162	144	138.62	+	1.04	0.645	1.08
voltage-gated potassium channel activity (GO:0005249)	65	8	7.75	+	1.03	0.85	1.13
transferase activity (GO:0016740)	1424	175	169.88	+	1.03	0.706	1.09
microtubule binding (GO:0008017)	114	14	13.6	+	1.03	0.886	1.13
anion channel activity (GO:0005253)	57	7	6.8	+	1.03	0.841	1.14
structural constituent of cytoskeleton (GO:0005200)	261	32	31.14	+	1.03	0.849	1.13
cation transmembrane transporter activity (GO:0008324)	295	36	35.19	+	1.02	0.858	1.12
double-stranded DNA binding (GO:0003690)	41	5	4.89	+	1.02	1	1.02
phosphoric diester hydrolase activity (GO:0008081)	66	8	7.87	+	1.02	0.852	1.12
transferase activity, transferring glycosyl groups (GO:0016757)	191	23	22.79	+	1.01	0.912	1.15
enzyme inhibitor activity (GO:0004857)	101	12	12.05	-	1	1	1.14
Unclassified (UNCLASSIFIED)	11469	1349	1368.23	-	0.99	0.482	1.07
nucleic acid binding (GO:0003676)	1755	205	209.37	-	0.98	0.79	1.13
ligand-gated ion channel activity (GO:0015276)	146	17	17.42	-	0.98	1	1.25
isomerase activity (GO:0016853)	124	14	14.79	-	0.95	1	1.04
G-protein coupled receptor activity (GO:0004930)	329	37	39.25	-	0.94	0.798	1.12
ubiquitin-protein ligase activity (GO:0004842)	89	10	10.62	-	0.94	1	1.26
non-membrane spanning protein tyrosine kinase activity (GO:0004715)	9	1	1.07	-	0.93	1	1.18
glutamate receptor activity (GO:0008066)	36	4	4.29	-	0.93	1	1.22
potassium channel regulator activity (GO:0015459)	9	1	1.07	-	0.93	1	1.17
RNA-directed DNA polymerase activity (GO:0003964)	9	1	1.07	-	0.93	1	1.16
peptidase activity (GO:0008233)	482	53	57.5	-	0.92	0.62	1.08
ion channel activity (GO:0005216)	356	39	42.47	-	0.92	0.681	1.07
antioxidant activity (GO:0016209)	37	4	4.41	-	0.91	1	1.19
RNA methyltransferase activity (GO:0008173)	48	5	5.73	-	0.87	1	1.12
microtubule motor activity (GO:0003777)	77	8	9.19	-	0.87	0.86	1.12
serine-type endopeptidase inhibitor activity (GO:0004867)	87	9	10.38	-	0.87	0.868	1.11
RNA helicase activity (GO:0003724)	39	4	4.65	-	0.86	1	1.04
mRNA binding (GO:0003729)	148	15	17.66	-	0.85	0.612	1.09
phospholipase activity (GO:0004620)	90	9	10.74	-	0.84	0.744	1.1
metalloendopeptidase inhibitor activity (GO:0008191)	10	1	1.19	-	0.84	1	1.19
structural molecule activity (GO:0005198)	628	62	74.92	-	0.83	0.168	0.747
peptidase inhibitor activity (GO:0030414)	112	11	13.36	-	0.82	0.66	1.06
kinase regulator activity (GO:0019207)	72	7	8.59	-	0.81	0.717	1.08
adenylate cyclase activity (GO:0004016)	114	11	13.6	-	0.81	0.662	1.05
hydrolase activity, hydrolyzing O-glycosyl compounds (GO:0004553)	52	5	6.2	-	0.81	0.83	1.13
antigen binding (GO:0003823)	42	4	5.01	-	0.8	0.814	1.14
calcium ion binding (GO:0005509)	231	22	27.56	-	0.8	0.357	0.959
deacetylase activity (GO:0019213)	21	2	2.51	-	0.8	1	1.23
gap junction channel activity (GO:0005243)	21	2	2.51	-	0.8	1	1.22
motor activity (GO:0003774)	95	9	11.33	-	0.79	0.633	1.09
kinase inhibitor activity (GO:0019210)	33	3	3.94	-	0.76	1	1.2
cation channel activity (GO:0005261)	121	11	14.44	-	0.76	0.479	1.08
exoribonuclease activity (GO:0004532)	22	2	2.62	-	0.76	1	1.21
calcium-dependent phospholipid binding (GO:0005544)	45	4	5.37	-	0.75	0.816	1.13
kinase activator activity (GO:0019209)	23	2	2.74	-	0.73	1	1.24
transforming growth factor beta receptor binding (GO:0005160)	35	3	4.18	-	0.72	0.793	1.13
single-stranded DNA binding (GO:0003697)	47	4	5.61	-	0.71	0.653	1.08
methyltransferase activity (GO:0008168)	134	11	15.99	-	0.69	0.28	0.954
cysteine-type peptidase activity (GO:0008234)	98	8	11.69	-	0.68	0.347	0.974
receptor activity (GO:0004872)	1590	129	189.68	-	0.68	5.41e-06	0.000517
aminoacyl-tRNA ligase activity (GO:0004812)	50	4	5.96	-	0.67	0.656	1.07
lipid transporter activity (GO:0005319)	51	4	6.08	-	0.66	0.517	1.04
hydrogen ion transmembrane transporter activity (GO:0015078)	84	6	10.02	-	0.6	0.302	0.93
guanylate cyclase activity (GO:0004383)	14	1	1.67	-	0.6	1	1.03
neuropeptide hormone activity (GO:0005184)	14	1	1.67	-	0.6	1	1.03
signal transducer activity (GO:0004871)	1443	101	172.15	-	0.59	1.03e-08	1.96e-06
RNA binding (GO:0003723)	429	30	51.18	-	0.59	0.00282	0.0538
nucleotidyltransferase activity (GO:0016779)	88	6	10.5	-	0.57	0.239	0.894
endoribonuclease activity (GO:0004521)	36	2	4.29	-	0.47	0.428	1.02
channel regulator activity (GO:0016247)	18	1	2.15	-	0.47	0.714	1.09
intramolecular transferase activity (GO:0016866)	19	1	2.27	-	0.44	0.716	1.09
translation initiation factor activity (GO:0003743)	38	2	4.53	-	0.44	0.436	1
growth factor activity (GO:0008083)	59	3	7.04	-	0.43	0.211	0.823
cytokine receptor binding (GO:0005126)	59	3	7.04	-	0.43	0.211	0.807
aspartic-type endopeptidase activity (GO:0004190)	61	3	7.28	-	0.41	0.154	0.734
structural constituent of ribosome (GO:0003735)	236	11	28.15	-	0.39	0.000811	0.0258
nucleotide phosphatase activity (GO:0019204)	22	1	2.62	-	0.38	0.505	1.04
DNA-directed DNA polymerase activity (GO:0003887)	22	1	2.62	-	0.38	0.505	1.03
extracellular matrix structural constituent (GO:0005201)	27	1	3.22	-	0.31	0.357	0.946
carboxy-lyase activity (GO:0016831)	27	1	3.22	-	0.31	0.357	0.933
hormone activity (GO:0005179)	54	2	6.44	-	0.31	0.124	0.638
neurotransmitter transporter activity (GO:0005326)	32	1	3.82	-	0.26	0.253	0.894
DNA-directed RNA polymerase activity (GO:0003899)	52	1	6.2	-	0.16	0.0408	0.371
glucosidase activity (GO:0015926)	14	0	1.67	-	< 0.01	0.388	0.95
core RNA polymerase I binding transcription factor activity (GO:0001181)	1	0	0.12	-	< 0.01	1	1.12
tumor necrosis factor receptor binding (GO:0005164)	9	0	1.07	-	< 0.01	0.611	1.11
DNA N-glycosylase activity (GO:0019104)	10	0	1.19	-	< 0.01	0.613	1.08
RNA polymerase III transcription factor binding transcription factor activity (GO:0001007)	1	0	0.12	-	< 0.01	1	1.11
sequence-specific DNA binding RNA polymerase I transcription factor activity (GO:0001167)	1	0	0.12	-	< 0.01	1	1.1
interleukin-9 receptor binding (GO:0005140)	1	0	0.12	-	< 0.01	1	1.1
receptor inhibitor activity (GO:0030547)	5	0	0.6	-	< 0.01	1	1.02
receptor activator activity (GO:0030546)	2	0	0.24	-	< 0.01	1	1.01
acetylcholine receptor activity (GO:0015464)	9	0	1.07	-	< 0.01	0.611	1.1
receptor regulator activity (GO:0030545)	7	0	0.84	-	< 0.01	1	1.14
GABA receptor activity (GO:0016917)	21	0	2.51	-	< 0.01	0.159	0.741
proton-transporting ATP synthase activity, rotational mechanism (GO:0046933)	21	0	2.51	-	< 0.01	0.159	0.723
DNA polymerase processivity factor activity (GO:0030337)	1	0	0.12	-	< 0.01	1	1.09
centromeric DNA binding (GO:0019237)	1	0	0.12	-	< 0.01	1	1.09
electron carrier activity (GO:0009055)	1	0	0.12	-	< 0.01	1	1.08
RNA polymerase I transcription factor binding transcription factor activity (GO:0001082)	1	0	0.12	-	< 0.01	1	1.07
phosphatase activator activity (GO:0019211)	1	0	0.12	-	< 0.01	1	1.07
protein disulfide isomerase activity (GO:0003756)	13	0	1.55	-	< 0.01	0.385	0.955
chemokine activity (GO:0008009)	27	0	3.22	-	< 0.01	0.108	0.609
calcium channel regulator activity (GO:0005246)	3	0	0.36	-	< 0.01	1	1.16
voltage-gated calcium channel activity (GO:0005245)	26	0	3.1	-	< 0.01	0.105	0.609
translation release factor activity (GO:0003747)	1	0	0.12	-	< 0.01	1	1.06
transketolase activity (GO:0004802)	3	0	0.36	-	< 0.01	1	1.15
carbohydrate binding (GO:0030246)	11	0	1.31	-	< 0.01	0.62	1.09
DNA primase activity (GO:0003896)	2	0	0.24	-	< 0.01	1	1.01
poly(A) RNA binding (GO:0008143)	7	0	0.84	-	< 0.01	1	1.13
sequence-specific DNA binding RNA polymerase III transcription factor activity (GO:0001034)	1	0	0.12	-	< 0.01	1	1.06
DNA photolyase activity (GO:0003913)	2	0	0.24	-	< 0.01	1	1
amylase activity (GO:0016160)	1	0	0.12	-	< 0.01	1	1.05

[truncated: 3 more sheets: KEGG (JS2_JS3), GO (JS1_JS3), KEGG (JS1_JS3)]
